# Supplementary material for: Coevolution of Lentiviral Vif with Host A3F and A3G: Insights from Computational Modelling and Ancestral Sequence Reconstruction
Source: Viruses. 2025 Mar 10;17(3):393. doi: 10.3390/v17030393 (PMC11946711; doi:10.3390/v17030393)
Supplement: Supplementary file 1 [file viruses-17-00393-s001.zip]

Archive with 2 entries (2 files):
- Supplemental Figures-Huebert-Larijani_Viruses-2024_APOBEC3FG-VIF-DNA.pdf
- Supplemental Tables-Huebert-Larijani_Viruses-2024_APOBEC3FG-VIF-DNA.xlsx
