# Supplementary material for: Coevolution of Lentiviral Vif with Host A3F and A3G: Insights from Computational Modelling and Ancestral Sequence Reconstruction
Source: Viruses. 2025 Mar 10;17(3):393. doi: 10.3390/v17030393 (PMC11946711; doi:10.3390/v17030393)
Supplement: Supplementary file 1 [file viruses-17-00393-s001.zip › Supplemental Tables-Huebert-Larijani_Viruses-2024_APOBEC3FG-VIF-DNA.xlsx]

## Sheet: 1-2 Sequences Host
	Table S1: Sequences of A3F across Species from NCBI or Ensemble
	Species	Source	Identification (Transcript ID or GenBank or Reference Sequence)	Website
	Aotus nancynaae-PREDICTED	NCBI	JYKP00000000.2 (Manual Annotation)	https://www.ncbi.nlm.nih.gov/nuccore/1204718759
	Aotus trivigatus-PREDICTED	NCBI	(Manual Annotation)
	Chlorocebus pygerythrus	ensemble	ENSCSAT00000004434.1	http://useast.ensembl.org/Chlorocebus_sabaeus/Transcript/Sequence_cDNA?db=core;g=ENSCSAG00000006382;r=19:21665117-21698449;t=ENSCSAT00000004434
	Colobus angolensis palliatus-PREDICTED	NCBI	XM_011964207.1	https://www.ncbi.nlm.nih.gov/nuccore/XM_011964207.1
	Gorilla gorilla	NCBI	XM_019018604.1	https://www.ncbi.nlm.nih.gov/nuccore/XM_019018604.1
	Homo sapiens	NCBI	JF262037.1	https://www.ncbi.nlm.nih.gov/nuccore/JF262037.1
	Macaca leonina	NCBI	KX583651.1	https://www.ncbi.nlm.nih.gov/nuccore/KX583651.1
	Macaca mulatta	NCBI	DQ514917.1	https://www.ncbi.nlm.nih.gov/nuccore/DQ514917.1
	Macaca nemestrina	NCBI	NM_001305910.1	https://www.ncbi.nlm.nih.gov/nuccore/NM_001305910.1
	Mandrillus leucophaeus-PREDICTED	NCBI	XM_011978842.1	https://www.ncbi.nlm.nih.gov/nuccore/XM_011978842.1
	Pan troglodytes	NCBI	GABE01002055.1	https://www.ncbi.nlm.nih.gov/nuccore/GABE01002055.1
	Papio Anubis	NCBI	NM_001345941.1	https://www.ncbi.nlm.nih.gov/nuccore/1066568786
	Pongo abelii-PREDICTED	NCBI	(Manual Annotation)	https://www.ncbi.nlm.nih.gov/genome/?term=Pongo+abelii+
	Rhinopithecus roxellana-PREDICTED	NCBI	XM_010389268.1	https://www.ncbi.nlm.nih.gov/nuccore/XM_010389268.1
	Saimiri boliviensis boliviensis	NCBI	XM_010343450.1	https://www.ncbi.nlm.nih.gov/nuccore/XM_010343450.1
	Table S2: Sequences of A3G across Species from NCBI
	Species	Source	Identification (GenBank or Reference Sequence)	Website
	Allenopithecus nigroviridis	NCBI	KC176173.1	https://www.ncbi.nlm.nih.gov/nuccore/KC176173.1
	Aotus nancymaae	NCBI	FJ638412.1	https://www.ncbi.nlm.nih.gov/nuccore/FJ638412.1
	Callithrix jacchus	NCBI	FJ638413.1	https://www.ncbi.nlm.nih.gov/nuccore/FJ638413.1
	Cercocebus atys	NCBI	NM_001305962.1	https://www.ncbi.nlm.nih.gov/nuccore/NM_001305962.1
	Cercocebus torquatus Hap1	NCBI	KC176181.1	https://www.ncbi.nlm.nih.gov/nuccore/KC176181.1
	Cercocebus torquatus Hap2	NCBI	KC176182.1	https://www.ncbi.nlm.nih.gov/nuccore/KC176182.1
	Cercopithecus cephus Hap1	NCBI	KC176178.1	https://www.ncbi.nlm.nih.gov/nuccore/KC176178.1
	Cercopithecus cephus Hap2	NCBI	KC176177.1	https://www.ncbi.nlm.nih.gov/nuccore/KC176177.1
	Cercopithecus neglectus Hap 1	NCBI	KC176175.1	https://www.ncbi.nlm.nih.gov/nuccore/KC176175.1
	Cercopithecus neglectus Hap 2	NCBI	KC176176.1	https://www.ncbi.nlm.nih.gov/nuccore/KC176176.1
	Cercopithecus petaurista Hap1	NCBI	KC176193.1	https://www.ncbi.nlm.nih.gov/nuccore/KC176193.1
	Cercopithecus petaurista Hap2	NCBI	KC176194.1	https://www.ncbi.nlm.nih.gov/nuccore/KC176194.1
	Cercopithecus wolfi Hap1	NCBI	KC176187.1	https://www.ncbi.nlm.nih.gov/nuccore/KC176187.1
	Cercopithecus wolfi Hap2	NCBI	KC176188.1	https://www.ncbi.nlm.nih.gov/nuccore/KC176188.1
	Chlorocebus aethiops aethiops haplotype 7	NCBI	JN662551.1	https://www.ncbi.nlm.nih.gov/nuccore/JN662551.1
	Colobus guereza	NCBI	KC176189.1	https://www.ncbi.nlm.nih.gov/nuccore/KC176189.1
	Gorilla gorilla	NCBI	AY639868.1	https://www.ncbi.nlm.nih.gov/nuccore/AY639868.1
	Homo sapiens	NCBI	NM_021822.4	https://www.ncbi.nlm.nih.gov/nuccore/NM_021822
	Lagothrix lagotricha	NCBI	AH013831.2	https://www.ncbi.nlm.nih.gov/nuccore/AH013831.2
	Macaca fascicularis	NCBI	AH013827.2	https://www.ncbi.nlm.nih.gov/nuccore/AH013827.2
	Macaca leonina	NCBI	KX583654.1	https://www.ncbi.nlm.nih.gov/nuccore/KX583654.1
	Macaca Mulatta-rh1	NCBI	KF020481.1	https://www.ncbi.nlm.nih.gov/nuccore/KF020481.1
	Macaca Mulatta-rh2	NCBI	KF020482.1	https://www.ncbi.nlm.nih.gov/nuccore/KF020482.1
	Macaca Mulatta-rh6	NCBI	KF020486.1	https://www.ncbi.nlm.nih.gov/nuccore/KF020486.1
	Macaca nemestrina	NCBI	KF169801.1	https://www.ncbi.nlm.nih.gov/nuccore/KF169801.1
	Macaca nigra	NCBI	AH013825.2	https://www.ncbi.nlm.nih.gov/nuccore/1015647469?fmt_mask=65536
	Mandrillus leucophaeus	NCBI	NM_001345916.1	https://www.ncbi.nlm.nih.gov/nuccore/NM_001345916.1
	Nasalis larvatus	NCBI	KC176190.1	https://www.ncbi.nlm.nih.gov/nuccore/KC176190.1
	Pan paniscus	NCBI	AH013833.2	https://www.ncbi.nlm.nih.gov/nuccore/AH013833.2
	Pan troglodytes	NCBI	NM_001009001.2	https://www.ncbi.nlm.nih.gov/nuccore/NM_001009001
	Papio anubis	NCBI	AH013832.2	ncbi.nlm.nih.gov/nuccore/AH013832.2
	Pongo pygmaeus	NCBI	AY639869.1	https://www.ncbi.nlm.nih.gov/nuccore/AY639869.1
	Rhinopithecus roxellana	NCBI	NM_001345905.1	https://www.ncbi.nlm.nih.gov/nuccore/NM_001345905.1
	Sanguinus labiatus	NCBI	AH013830.2	https://www.ncbi.nlm.nih.gov/nuccore/AH013830.2
	Trachypithecus francoisi Hap1	NCBI	KC176191.1	https://www.ncbi.nlm.nih.gov/nuccore/KC176191.1
	Trachypithecus francoisi Hap2	NCBI	KC176192.1	https://www.ncbi.nlm.nih.gov/nuccore/KC176192.1

## Sheet: 3 Sequences Viral
	Table S3: Sequences of full Lentiviral genomes
	Species	Source	Identification (Transcript ID or GenBank or Reference Sequence)	Website
	HIV-1M JRCSF	NCBI	M38429.1	https://www.ncbi.nlm.nih.gov/nuccore/M38429.1
	HIV-1M AD8	NCBI	AF004394.1	https://www.ncbi.nlm.nih.gov/nuccore/AF004394.1
	HIV-1M NL4-3	NCBI	AF324493.2	https://www.ncbi.nlm.nih.gov/nuccore/AF324493
	HIV-1N DJO0131	NCBI	AY532635.1	https://www.ncbi.nlm.nih.gov/nuccore/47027387
	HIV-1N YBF30	NCBI	AJ006022.1	https://www.ncbi.nlm.nih.gov/nuccore/AJ006022
	HIV-1N N1FR2011	NCBI	JN572926.1	https://www.ncbi.nlm.nih.gov/nuccore/353257210
	HIV-1P RBF168	NCBI	GU111555.1	https://www.ncbi.nlm.nih.gov/nuccore/GU111555.1
	HIV-1P U14788	NCBI	HQ179987.1	https://www.ncbi.nlm.nih.gov/nuccore/HQ179987.1
	HIV-2 NWK08	NCBI	KP890355.1	https://www.ncbi.nlm.nih.gov/nuccore/KP890355.1
	SIVgorCP2135con	NCBI	FJ424863.1	https://www.ncbi.nlm.nih.gov/nuccore/FJ424863.1
	SIVgor-BPID15	NCBI	KP004990.1	https://www.ncbi.nlm.nih.gov/nuccore/KP004990.1
	SIVcpzMB897	NCBI	EF535994.1	https://www.ncbi.nlm.nih.gov/nuccore/EF535994.1
	SIVcpzEK505	NCBI	DQ373065.1	https://www.ncbi.nlm.nih.gov/nuccore/DQ373065.1
	SIVcpzMT145	NCBI	DQ373066.1	https://www.ncbi.nlm.nih.gov/nuccore/DQ373066.1
	SIVcpz GAB1	UniProtKB	P17284.1	https://www.ncbi.nlm.nih.gov/protein/P17284
	SIVcpzTAN1	NCBI	AF447763.1	https://www.ncbi.nlm.nih.gov/nuccore/AF447763.1
	SIVsmE543	NCBI	U72748.2	https://www.ncbi.nlm.nih.gov/nuccore/U72748.2
	SIVmac239	NCBI	KF439057.1	https://www.ncbi.nlm.nih.gov/nuccore/KF439057.1
	SIVagm TYO-1	NCBI	AB253736.1	https://www.ncbi.nlm.nih.gov/nuccore/AB253736
	SIVagmSAB-1	NCBI	U04005.1	https://www.ncbi.nlm.nih.gov/nuccore/U04005.1
	SIVdrl1FAO	NCBI	AY159321.1	https://www.ncbi.nlm.nih.gov/nuccore/AY159321.1
	SIVsyk-KE51	NCBI	AY523867.1	https://www.ncbi.nlm.nih.gov/nuccore/49887132
	SIVden	NCBI	AJ580407.1	https://www.ncbi.nlm.nih.gov/nuccore/39930157
	SIVrcmNg411	NCBI	AF349680.1	https://www.ncbi.nlm.nih.gov/nuccore/AF349680
	SIVrcm 02CM8081	NCBI	HM803689.1	https://www.ncbi.nlm.nih.gov/nuccore/HM803689
	SIVsunL14	NCBI	FR751162.1	https://www.ncbi.nlm.nih.gov/nuccore/328880020
	SIVgsn-99CM166	NCBI	AF468659.1	https://www.ncbi.nlm.nih.gov/nuccore/AF468659
	SIVmon-99CMCML1	NCBI	AY340701.1	https://www.ncbi.nlm.nih.gov/nuccore/AY340701
	SIVmus01CM1239	NCBI	EF070330.1	https://www.ncbi.nlm.nih.gov/nuccore/EF070330.1
	SIVgsn-99CM71	NCBI	AF468658.1	https://www.ncbi.nlm.nih.gov/nuccore/AF468658
	SIVtal-00CM266	NCBI	AY655744.1	https://www.ncbi.nlm.nih.gov/nuccore/56681247
	SIVdebCM5	NCBI	AY523866.1	https://www.ncbi.nlm.nih.gov/nuccore/AY523866
	SIVdebCM40	NCBI	AY523865.1	https://www.ncbi.nlm.nih.gov/nuccore/AY523865
	SIVagmGri 677	NCBI	M58410.1	https://www.ncbi.nlm.nih.gov/nuccore/M58410
	SIVsun L14	NCBI	AF131870.1	https://www.ncbi.nlm.nih.gov/nuccore/AF131870
	SIVmnd1 GB1	NCBI	M27470.1	https://www.ncbi.nlm.nih.gov/nuccore/M27470
	SIVcolCGU1	NCBI	AF301156.1	https://www.ncbi.nlm.nih.gov/nuccore/AF301156
	SIVolc	NCBI	FM165200.1	https://www.ncbi.nlm.nih.gov/nuccore/FM165200
	SIVmnd-2		NC_004455.1	https://www.ncbi.nlm.nih.gov/nuccore/NC_004455.1
	SIVagmVer_VSAM0001		KR862358.1	https://www.ncbi.nlm.nih.gov/nuccore/KR862358.1
	SIVagmTAN-CM545		LM999947.1 LM999946.1 LM999945.1 LM999944.1	https://www.ncbi.nlm.nih.gov/nuccore/LM999947.1 https://www.ncbi.nlm.nih.gov/nuccore/LM999946.1 https://www.ncbi.nlm.nih.gov/nuccore/LM999944.1 https://www.ncbi.nlm.nih.gov/nuccore/LM999945.1
	SIVblu31		KX231803.1	https://www.ncbi.nlm.nih.gov/nuccore/1134678453
	SIVasc-13DRC-I8		KY497574.1	https://www.ncbi.nlm.nih.gov/nuccore/KY497574.1
	SIVlhoest		AF075269.1	https://www.ncbi.nlm.nih.gov/nuccore/3342102
	SIVwrc-97CI14		AM745105.1	https://www.ncbi.nlm.nih.gov/nuccore/AM745105.1
	HIV-2 NNVA		EU980602.1	https://www.ncbi.nlm.nih.gov/nuccore/197725634
	SIVgor-BPID1		KP004989.1	https://www.ncbi.nlm.nih.gov/nuccore/767523269
	SIVgor-BPID2		KP004994.1	https://www.ncbi.nlm.nih.gov/nuccore/KP004994.1
	SIVgorCP684con		FJ424871.1	https://www.ncbi.nlm.nih.gov/nuccore/222538257
	SIVgorCP2139.1con		FJ424864.1	https://www.ncbi.nlm.nih.gov/nuccore/222538214
	SIV CR05810		MW815971.1	https://www.ncbi.nlm.nih.gov/nuccore/2028719844
	SIVagmMAL		LC114462.1	https://www.ncbi.nlm.nih.gov/nuccore/1043620570
	SIVagm.Sab92018		ADO34201.1	https://www.ncbi.nlm.nih.gov/protein/308542717
	SIVdeb-04CMPF3061		FJ919724.2	https://www.ncbi.nlm.nih.gov/nuccore/FJ919724.2
	SIVmfa		KU500642.1	https://www.ncbi.nlm.nih.gov/nuccore/KU500642.1
	SIVmne-8		M32741.1	https://www.ncbi.nlm.nih.gov/nuccore/M32741.1
	SIVmus-01CM1085		AY340700.1	https://www.ncbi.nlm.nih.gov/nuccore/37728000
	SIVsmH635SB10		DQ201173.1	https://www.ncbi.nlm.nih.gov/nuccore/76577758
	SIVsmmPBj14		M80193.1	https://www.ncbi.nlm.nih.gov/nuccore/M80193.1
	SIVsmSL92b		KU182919.1	https://www.ncbi.nlm.nih.gov/nuccore/1040566882
	SIVstm		M83293.1	https://www.ncbi.nlm.nih.gov/nuccore/M83293.1
	SIVtal-01CM8023		AM182197.1	https://www.ncbi.nlm.nih.gov/nuccore/90968069
	SIVagi		HM803690.1	https://www.ncbi.nlm.nih.gov/nuccore/301508608

## Sheet: 4-11 Models Host
	Table S4: A3F-CD1 Models created through I-TASSER, Zn Coordinates, Templates, Confidence Scores and Ramachandran Plot information
	Protein	Zn Coordinates			Template	Itasser Scores			Ramachandran Plot
		X	Y	Z		Cscore	TM-Score	RMSD	Favoured	Allowed	Outlier
	HsR101	52.7	53.687	65.857	3wus:1.A	1.65	0.95±0.05	2.0±1.6Å	90.811	7.027	2.162
	HsR102	52.498	54.229	68.828	5k81:1.B	1.8	0.97±0.05	1.8±1.5Å	91.351	4.865	3.784
	HsR103	47.263	55.83	64.348	5k82:1.B	1.8	0.97±0.05	1.8±1.5Å	91.351	5.946	2.703
	HsR104	65.309	55.65	68.044	5k83:1.A	1.77	0.96±0.05	1.8±1.5Å	87.027	11.351	1.622
	Gg101	51.06	58.976	65.622	3wus:1.A	1.67	0.95±0.05	2.0±1.6Å	89.189	9.189	1.622
	Gg102	63.134	56.148	68.17	5k81:1.A	1.8	0.97±0.05	1.8±1.5Å	93.514	3.243	3.243
	Gg103	53.232	58.259	68.461	5k82:1.B	1.8	0.97±0.05	1.8±1.5Å	92.973	4.865	2.162
	Gg104	62.732	55.531	67.541	5k83:1.A	1.78	0.97±0.05	1.8±1.5Å	91.351	5.405	3.243
	POa102	64.929	52.403	65.972	5k81:1.A	1.79	0.97±0.05	1.8±1.5Å	91.351	5.405	3.243
	POa103	48.52	59.078	64.673	5k82:1.B	1.79	0.97±0.05	1.8±1.5Å	89.73	8.108	2.162
	POa104	64.437	51.407	65.403	5k83:1.A	1.75	0.96±0.05	1.9±1.5Å	90.27	7.027	2.703
	POa105	64.295	50.114	61.632	3wus:1.A	1.64	0.94±0.05	2.1±1.6Å	94.054	4.324	1.622
	Pt3fCt101	51.396	50.315	62.296	3wus:1.A	1.64	0.94±0.05	2.1±1.6Å	88.649	9.189	2.162
	Pt3fCt102	64.736	54.839	65.913	5k81:1.A	1.81	0.97±0.05	1.8±1.5Å	89.189	6.486	4.324
	Pt3fCt103	52.317	53.456	67.37	5k82:1.B	1.81	0.97±0.05	1.8±1.5Å	92.973	4.324	2.703
	Pt3fCt104	63.779	57.377	68.714	5k83:1.A	1.77	0.96±0.05	1.8±1.5Å	87.568	10.27	2.162
	Cap101	50.064	53.263	64.33	3wus:1.A	1.62	0.94±0.05	2.1±1.7Å	91.351	5.946	2.703
	Cap102	64.45	52.141	64.396	5k81:1.A	1.8	0.97±0.05	1.8±1.5Å	92.432	4.324	3.243
	Cap103	47.014	55.173	63.922	5k82:1.B	1.8	0.97±0.05	1.8±1.5Å	90.811	7.027	2.162
	Cap104	64.712	55.525	66.591	5k83:1.A	1.78	0.97±0.05	1.8±1.5Å	90.27	7.027	2.703
	Cpy101	52.003	52.881	66.863	5k81:1.A	1.73	0.96±0.05	1.9±1.6Å	86.813	8.242	4.945
	Cpy102	67.87	56.92	51.646	5k82:1.B	1.74	0.96±0.05	1.9±1.5Å	87.363	7.143	5.495
	Cpy103	61.335	67.414	60.564	3vow:1.A	1.56	0.93±0.06	2.2±1.7Å	92.857	5.495	1.648
	Cpy104	51.461	48.408	62.314	3vm8:2.A	1.66	0.95±0.05	2.0±1.6Å	89.011	9.89	1.099
	MDl101	55.193	49.54	51.996	3wus:1.A	1.66	0.95±0.05	2.0±1.6Å	88.649	9.73	1.622
	MDl102	59.651	50.647	66.72	5k81:1.A	1.8	0.97±0.05	1.8±1.5Å	92.432	5.946	1.622
	MDl103	46.718	51.103	61.803	5k82:1.B	1.8	0.97±0.05	1.8±1.5Å	89.73	9.189	1.081
	MDl104	64.717	52.754	66.105	5k83:1.A	1.77	0.96±0.05	1.8±1.5Å	90.27	7.568	2.162
	Ml101	60.679	64.685	63.144	3vow:1.A	1.63	0.94±0.05	2.1±1.7Å	91.892	6.486	1.622
	Ml102	48.946	52.614	63.204	3vm8:1.A	1.74	0.96±0.05	1.9±1.6Å	91.351	7.568	1.081
	Ml103	63.67	57.364	67.036	5k83:1.A	1.77	0.96±0.05	1.8±1.5Å	90.27	7.568	2.162
	Ml104	59.612	49.87	66.812	5k81:1.B	1.8	0.97±0.05	1.8±1.5Å	90.811	7.027	2.162
	Mm101	50.207	57.139	66.683	5k81:1.B	1.81	0.97±0.05	1.8±1.5Å	93.514	3.784	2.703
	Mm102	50.607	51.704	63.154	3vm8:1.A	1.75	0.96±0.05	1.9±1.5Å	91.892	7.027	1.081
	Mm103	59.402	65.408	62.359	3vow:2.A	1.68	0.95±0.05	2.0±1.6Å	91.892	5.946	2.162
	Mm104	47.082	55.123	63.733	5k82:1.A	1.81	0.97±0.05	1.8±1.5Å	90.811	7.027	2.162
	Mne101	57.448	57.713	46.638	3wus:1.A	1.63	0.94±0.05	2.1±1.7Å	91.351	5.405	3.243
	Mne102	64.315	54.596	65.05	5k81:1.A	1.8	0.97±0.05	1.8±1.5Å	91.892	4.865	3.243
	Mne103	48.039	57.28	65.198	5k82:1.B	1.8	0.97±0.05	1.8±1.5Å	92.973	5.405	1.622
	Mne104	64.151	53.55	66.471	5k83:1.A	1.78	0.97±0.05	1.8±1.5Å	95.135	3.243	1.622
	Pa101	52.002	53.488	48.576	3wus:1.A	1.65	0.95±0.05	2.0±1.6Å	89.73	8.108	2.162
	Pa102	64.614	50.705	62.591	5k81:1.A	1.8	0.97±0.05	1.8±1.5Å	92.973	3.784	3.243
	Pa103	48.223	55.373	65.321	5k82:1.B	1.8	0.97±0.05	1.8±1.5Å	91.892	6.486	1.622
	Pa104	64.419	54.29	66.331	5k83:1.A	1.78	0.97±0.05	1.8±1.5Å	90.811	7.568	1.622
	Rr101	51.026	52.031	50.467	3wus:1.A	1.65	0.95±0.05	2.0±1.6Å	90.811	7.027	2.162
	Rr102	49.487	51.684	64.804	5k81:1.A	1.8	0.97±0.05	1.8±1.5Å	91.351	6.486	2.162
	Rr103	48.836	57.842	66.016	5k82:1.B	1.8	0.97±0.05	1.8±1.5Å	91.892	5.946	2.162
	Rr104	62.208	51.874	65.435	5k83:1.A	1.77	0.96±0.05	1.8±1.5Å	91.351	6.486	2.162
	AOn101	47.367	54.553	62.719	3wus:1.A	1.64	0.94±0.05	2.1±1.7Å	91.398	6.452	2.151
	AOn102	54.596	56.317	68.924	5k81:1.A	1.8	0.97±0.05	1.8±1.5Å	89.785	7.527	2.688
	AOn103	49.203	53.533	65.053	5k82:1.B	1.8	0.97±0.05	1.8±1.5Å	87.634	10.215	2.151
	AOn104	64.679	53.086	65.864	5k83:1.A	1.76	0.96±0.05	1.9±1.5Å	89.247	8.065	2.688
	AOt103	49.091	57.048	66.546	5k82:1.B	1.8	0.97±0.05	1.8±1.5Å	91.935	6.989	1.075
	AOt104	65.196	53.823	66.197	5k83:1.A	1.78	0.97±0.05	1.8±1.5Å	95.161	4.301	0.538
	AOt105	50.432	55.261	66.769	5k81:1.A	1.8	0.97±0.05	1.8±1.5Å	92.473	6.452	1.075
	AOt107	63.216	51.877	49.215	3wus:1.A	1.66	0.95±0.05	2.0±1.6Å	91.935	6.989	1.075
	Sbb3fCt101	54.765	67.401	57.556	3wus:1.A	1.63	0.94±0.05	2.1±1.7Å	90.761	6.522	2.717
	Sbb3fCt102	51.809	56.868	68.088	5k81:1.A	1.79	0.97±0.05	1.8±1.5Å	89.13	9.239	1.63
	Sbb3fCt103	51.188	52.391	66.155	5k82:1.B	1.79	0.97±0.05	1.8±1.5Å	87.5	9.239	3.261
	Sbb3fCt104	62.634	61.606	69.307	5k83:1.A	1.74	0.96±0.05	1.9±1.6Å	91.848	7.065	1.087
	Table S5: A3F-CD2 Models created through I-TASSER, Zn Coordinates, Templates, Confidence Scores and Ramachandran Plot information
	Protein	Zn Coordinates			Template	Itasser Scores			Ramachandran Plot
		X	Y	Z		Cscore	TM-Score	RMSD	Favoured	Allowed	Outlier
	HsR103	61.757	67.494	55.771	5hx5:1.A	1.61	0.94±0.05	2.1±1.7Å	93.478	4.891	1.63
	HsR115	62.598	68.187	59.138	5w2m:1.A	1.82	0.97±0.05	1.7±1.5Å	92.935	6.522	0.543
	HsR116	61.776	64.164	50.202	4iou:1.A	1.52	0.93±0.06	2.3±1.8Å	92.391	5.435	2.174
	HsR126	64.159	48.2	57.899	5zvb:2.A	1.8	0.97±0.05	1.8±1.5Å	91.848	4.891	3.261
	Gg101	57.012	66.524	61.072	5hx5:1.A	1.62	0.94±0.05	2.1±1.7Å	89.13	8.696	2.174
	Gg102	52.132	57.694	67.676	3wus:1.A	1.82	0.97±0.05	1.7±1.5Å	94.022	4.348	1.63
	Gg103	60.247	58.519	45.76	4iou:1.A	1.78	0.97±0.05	1.8±1.5Å	89.674	9.783	0.543
	Gg104	47.276	56.092	54.801	5w2m:1.A	1.82	0.97±0.05	1.7±1.5Å	93.478	5.435	1.087
	POa101	58.83	67.659	55.551	5hx5:1.A	1.63	0.94±0.05	2.1±1.7Å	90.217	8.696	1.087
	POa103	49.148	50.348	59.564	4iou:1.A	1.81	0.97±0.05	1.8±1.5Å	91.848	6.522	1.63
	POa105	55.293	58.935	68.924	3wus:1.A	1.81	0.97±0.05	1.8±1.5Å	93.478	4.891	1.63
	POa106	61.944	68.912	57.679	5w2m:1.A	1.81	0.97±0.05	1.8±1.5Å	91.304	7.609	1.087
	Pt3fCt101	53.48	54.36	67.435	3wus:1.A	1.81	0.97±0.05	1.8±1.5Å	92.935	5.435	1.63
	Pt3fCt109	55.002	67.053	60.803	5hx5:1.A	1.6	0.94±0.05	2.1±1.7Å	90.761	5.978	3.261
	Pt3fCt110	55.131	66.556	60.527	5hx5:2.A	1.6	0.94±0.05	2.1±1.7Å	92.935	4.891	2.174
	Pt3fCt111	63.023	66.846	64.143	5w2m:1.A	1.82	0.97±0.05	1.7±1.5Å	91.848	5.978	2.174
	Cap101	55.594	67.226	58.686	5hx5:1.A	1.65	0.95±0.05	2.0±1.6Å	90.217	8.696	1.087
	Cap102	49.974	55.926	66.094	3wus:1.A	1.82	0.97±0.05	1.7±1.5Å	91.848	6.522	1.63
	Cap103	61.988	56.333	46.659	4iou:1.A	1.78	0.97±0.05	1.8±1.5Å	88.587	9.239	2.174
	Cap104	49.436	52.972	53.18	5w2m:1.A	1.82	0.97±0.05	1.7±1.5Å	93.478	5.435	1.087
	Cpy101	47.812	56.766	61.795	3wus:1.A	1.83	0.97±0.05	1.7±1.5Å	93.478	5.435	1.087
	Cpy115	60.409	62.783	48.736	4iou:1.A	1.54	0.93±0.06	2.2±1.7Å	92.935	4.891	2.174
	Cpy116	60.409	62.783	48.736	4iou:2.A	1.54	0.93±0.06	2.2±1.7Å	92.935	4.891	2.174
	Cpy117	60.088	66.145	65.311	5w2m:1.A	1.82	0.97±0.05	1.7±1.5Å	91.848	7.609	0.543
	MDl101	55.785	67.726	58.605	5hx5:1.A	1.64	0.94±0.05	2.1±1.6Å	92.935	4.348	2.717
	MDl102	50.638	57.226	66.572	3wus:1.A	1.82	0.97±0.05	1.7±1.5Å	95.652	3.261	1.087
	MDl104	50.637	50.362	53.475	5w2m:1.A	1.82	0.97±0.05	1.7±1.5Å	91.304	5.435	3.261
	MDl105	62.571	62.907	49.133	4iou:1.A	1.76	0.96±0.05	1.8±1.5Å	91.848	5.435	2.717
	Ml103	57.254	63.77	48.244	4iou:1.A	1.57	0.93±0.06	2.2±1.7Å	92.391	5.978	1.63
	Ml104	57.254	63.77	48.244	4iou:2.A	1.57	0.93±0.06	2.2±1.7Å	92.391	5.978	1.63
	Ml108	48.119	59.888	63.593	3wus:1.A	1.83	0.97±0.05	1.7±1.5Å	95.109	2.717	2.174
	Ml113	62.516	65.22	64.659	5w2m:1.A	1.83	0.97±0.05	1.7±1.5Å	95.109	3.804	1.087
	Mm102	57.602	67.137	56.914	5hx5:1.A	1.65	0.95±0.05	2.0±1.6Å	91.848	5.435	2.717
	Mm107	65.955	60.447	50.922	4iou:1.A	1.8	0.97±0.05	1.8±1.5Å	90.761	7.065	2.174
	Mm112	64.558	64.485	64.19	5w2m:1.A	1.83	0.97±0.05	1.7±1.5Å	91.848	5.978	2.174
	Mm114	51.969	54.247	66.209	5w2m:1.A	1.83	0.97±0.05	1.7±1.5Å	94.565	5.435	0
	Mne101	58.123	66.88	61.777	5hx5:1.A	1.68	0.95±0.05	2.0±1.6Å	91.304	7.609	1.087
	Mne102	49.088	57.225	64.645	3wus:1.A	1.83	0.97±0.05	1.7±1.5Å	94.565	3.804	1.63
	Mne103	60.785	64.106	49.637	4iou:1.A	1.79	0.97±0.05	1.8±1.5Å	90.761	8.152	1.087
	Mne104	62.292	64.882	64.418	5w2m:1.A	1.83	0.97±0.05	1.7±1.5Å	96.739	2.174	1.087
	Pa102	53.289	67.636	56.472	5hx5:1.A	1.62	0.94±0.05	2.1±1.7Å	90.761	6.522	2.717
	Pa103	49.335	61.627	49.185	4iou:1.A	1.72	0.96±0.05	1.9±1.6Å	90.761	5.978	3.261
	Pa105	49.596	56.212	64.507	3wus:1.A	1.82	0.97±0.05	1.7±1.5Å	95.109	3.804	1.087
	Pa110	60.028	66.827	63.479	5w2m:1.A	1.81	0.97±0.05	1.8±1.5Å	91.848	6.522	1.63
	Rr101	54.823	67.339	58.687	5hx5:1.A	1.65	0.95±0.05	2.0±1.6Å	91.848	7.065	1.087
	Rr102	51.666	61.314	66.239	3wus:1.A	1.82	0.97±0.05	1.7±1.5Å	91.848	5.978	2.174
	Rr104	49.685	52.346	52.218	5w2m:1.A	1.82	0.97±0.05	1.7±1.5Å	94.022	4.348	1.63
	Rr105	61.202	61.451	47.402	4iou:1.A	1.52	0.93±0.06	2.3±1.8Å	92.391	6.522	1.087
	AOn101	58.263	67.782	55.962	5hx5:1.A	1.65	0.95±0.05	2.0±1.6Å	89.674	6.522	3.804
	AOn103	62.343	59.794	48.019	4iou:1.A	1.77	0.96±0.05	1.8±1.5Å	91.848	5.435	2.717
	AOn104	53.395	60.864	68.361	3wus:1.A	1.82	0.97±0.05	1.7±1.5Å	93.478	4.348	2.174
	AOn105	50.265	59.88	53.752	5w2m:1.A	1.82	0.97±0.05	1.7±1.5Å	93.478	5.978	0.543
	AOt103	61.067	65.586	51.082	4iou:1.A	1.78	0.97±0.05	1.8±1.5Å	91.304	5.978	2.717
	AOt104	50.634	60.63	66.285	3wus:1.A	1.82	0.97±0.05	1.7±1.5Å	94.022	4.891	1.087
	AOt108	48.67	57.535	55.615	5w2m:1.A	1.82	0.97±0.05	1.7±1.5Å	91.848	6.522	1.63
	AOt110	48.989	65.278	56.341	6bwy:1.A	1.81	0.97±0.05	1.8±1.5Å	89.674	7.065	3.261
	Sbb3fCt101	56.589	67.278	57.927	5hx5:1.A	1.62	0.94±0.05	2.1±1.7Å	89.674	6.522	3.804
	Sbb3fCt102	47.533	56.882	62.29	3wus:1.A	1.8	0.97±0.05	1.8±1.5Å	91.848	7.609	0.543
	Sbb3fCt104	65.361	61.058	50.69	4iou:1.A	1.78	0.97±0.05	1.8±1.5Å	91.304	3.804	4.891
	Sbb3fCt106	58.525	62.209	65.522	5w2m:1.A	1.8	0.97±0.05	1.8±1.5Å	89.674	7.065	3.261
	Table S6: A3G-CD1 Models created through I-TASSER, Zn Coordinates, Templates, Confidence Scores and Ramachandran Plot information
	Protein	Zn Coordinates			Template	Itasser Scores			Ramachandran Plot
		X	Y	Z		Cscore	TM-Score	RMSD	Favoured	Allowed	Outlier
	Hs101	64.05	59.076	66.801	5k81:1.B	1.72	0.96±0.05	2.0±1.6Å	89.796	7.143	3.061
	Hs103	51.347	58.872	67.923	5k82:1.A	1.64	0.94±0.05	2.2±1.7Å	88.776	8.163	3.061
	Hs104	53.763	55.347	68.425	5k82:1.B	1.64	0.94±0.05	2.2±1.7Å	92.347	6.633	1.02
	Hs105	63.982	56.551	68.104	5k83:1.A	1.57	0.93±0.06	2.3±1.8Å	88.265	8.163	3.571
	Gg102	64.49	59.436	64.874	5k83:1.A	1.58	0.94±0.06	2.3±1.8Å	91.837	5.612	2.551
	Gg103	64.752	54.079	49.322	5k82:1.A	1.61	0.94±0.05	2.2±1.7Å	88.776	10.714	0.51
	Gg104	57.149	55.536	69.457	5k81:1.A	1.66	0.95±0.05	2.1±1.7Å	93.367	4.592	2.041
	Gg105	63.882	53.521	48.901	5k82:1.B	1.61	0.94±0.05	2.2±1.7Å	91.837	5.612	2.551
	Ppa101	51.313	57.836	68.266	5k82:1.B	1.65	0.95±0.05	2.1±1.7Å	91.327	5.102	3.571
	Ppa102	62.946	58.891	66.71	5k83:1.A	1.56	0.93±0.06	2.3±1.8Å	89.286	7.143	3.571
	Ppa103	55.553	60.323	69.453	5k81:1.A	1.69	0.95±0.05	2.1±1.7Å	89.796	5.102	5.102
	Ppa104	55.389	58.724	70.501	5k82:1.A	1.63	0.94±0.05	2.2±1.7Å	88.265	8.163	3.571
	Ppy101	65.764	57.582	66.904	5k81:1.A	1.69	0.95±0.05	2.1±1.7Å	91.327	6.633	2.041
	Ppy102	52.248	59.137	67.72	5k82:1.A	1.63	0.94±0.05	2.2±1.7Å	92.857	5.102	2.041
	Ppy103	50.807	57.613	66.818	5k82:1.B	1.6	0.94±0.05	2.2±1.7Å	89.796	6.633	3.571
	Ppy104	64.232	57.836	67.703	5k83:1.A	1.54	0.93±0.06	2.3±1.8Å	92.857	5.102	2.041
	Pt101	56.346	56.294	69.576	5k82:1.A	1.65	0.95±0.05	2.1±1.7Å	90.306	8.163	1.531
	Pt102	57.077	57.375	69.978	5k82:1.B	1.65	0.95±0.05	2.1±1.7Å	91.837	5.612	2.551
	Pt103	65.684	57.567	66.54	5k81:1.A	1.69	0.95±0.05	2.1±1.7Å	93.367	3.571	3.061
	Pt104	64.971	58.443	64.193	5k83:1.A	1.55	0.93±0.06	2.3±1.8Å	89.286	9.184	1.531
	Aln101	62.328	54.85	67.705	5k81:1.A	1.79	0.97±0.05	1.8±1.5Å	90.374	7.487	2.139
	Aln102	48.546	55.312	66.013	5k82:1.A	1.79	0.97±0.05	1.8±1.5Å	90.909	6.952	2.139
	Aln104	63.316	57.196	67.519	5k83:1.A	1.72	0.96±0.05	1.9±1.6Å	91.979	5.882	2.139
	Aln105	45.462	55.205	61.261	5k81:1.A	1.79	0.97±0.05	1.8±1.5Å	92.513	5.882	1.604
	Caa101	52.845	54.452	67.254	5k81:1.B	1.74	0.96±0.05	2.0±1.6Å	91.327	6.122	2.551
	Caa102	65.635	53.035	63.463	5k81:1.A	1.7	0.95±0.05	2.1±1.6Å	88.776	7.653	3.571
	Caa103	50.568	52.844	65.46	5k82:1.A	1.68	0.95±0.05	2.1±1.7Å	91.837	6.122	2.041
	Caa104	63.854	55.014	67.686	5k83:1.A	1.57	0.93±0.06	2.3±1.8Å	91.327	6.122	2.551
	CBa101	64.158	54.914	66.1	5k81:1.A	1.78	0.97±0.05	1.9±1.5Å	88.947	6.316	4.737
	CBa102	46.633	56.922	59.133	5k82:1.A	1.76	0.96±0.05	1.9±1.6Å	90	7.895	2.105
	CBa103	45.605	56.885	57.927	5k82:1.B	1.76	0.96±0.05	1.9±1.6Å	89.474	6.842	3.684
	CBa104	57.585	62.034	48.083	5k83:1.A	1.76	0.96±0.05	1.9±1.6Å	85.789	11.579	2.632
	CBt1H101	52.874	55.497	68.421	5k81:1.A	1.81	0.97±0.05	1.8±1.5Å	89.84	6.417	3.743
	CBt1H102	53.418	54.511	68.487	5k82:1.A	1.81	0.97±0.05	1.8±1.5Å	91.979	2.674	5.348
	CBt1H103	53.119	54.616	68.516	5k82:1.B	1.81	0.97±0.05	1.8±1.5Å	91.979	3.209	4.813
	CBt1H104	63.915	57.302	68.347	5k83:1.A	1.73	0.96±0.05	1.9±1.6Å	89.84	8.556	1.604
	CBt2H101	61.719	55.665	67.278	5k81:1.A	1.81	0.97±0.05	1.8±1.5Å	91.979	4.813	3.209
	CBt2H102	52.656	58.871	69.435	5k82:1.A	1.81	0.97±0.05	1.8±1.5Å	95.187	3.209	1.604
	CBt2H104	67.392	54.685	64.041	5k83:1.A	1.74	0.96±0.05	1.9±1.6Å	94.118	4.278	1.604
	CBt2H105	51.899	56.751	67.942	5k81:1.B	1.81	0.97±0.05	1.8±1.5Å	90.909	6.417	2.674
	CPc1H101	49.811	53.001	65.506	5k81:1.A	1.8	0.97±0.05	1.8±1.5Å	93.583	3.743	2.674
	CPc1H102	47.597	53.761	64.162	5k82:1.A	1.8	0.97±0.05	1.8±1.5Å	93.048	6.417	0.535
	CPc1H103	47.812	54.477	64.198	5k82:1.B	1.8	0.97±0.05	1.8±1.5Å	91.979	6.952	1.07
	CPc1H104	64.41	56.569	65.869	5k83:1.A	1.73	0.96±0.05	1.9±1.6Å	91.979	6.417	1.604
	CPc2H101	66.956	53.833	63.634	5k81:1.A	1.8	0.97±0.05	1.8±1.5Å	89.84	8.021	2.139
	CPc2H102	49.455	56.216	65.474	5k82:1.A	1.8	0.97±0.05	1.8±1.5Å	93.048	5.348	1.604
	CPc2H103	49.397	56.54	65.942	5k82:1.B	1.8	0.97±0.05	1.8±1.5Å	93.048	5.348	1.604
	CPc2H104	62.268	54.69	67.007	5k83:1.A	1.74	0.96±0.05	1.9±1.6Å	86.096	11.23	2.674
	CPn1H101	64.435	53.373	64.092	5k81:1.A	1.79	0.97±0.05	1.8±1.5Å	91.444	5.882	2.674
	CPn1H102	49.277	56.257	65.98	5k82:1.A	1.79	0.97±0.05	1.8±1.5Å	95.722	3.209	1.07
	CPn1H104	63.492	56.55	66.857	5k83:1.A	1.76	0.96±0.05	1.9±1.5Å	90.374	5.882	3.743
	CPn1H105	54.988	50.508	66.722	5k81:1.B	1.79	0.97±0.05	1.8±1.5Å	88.77	9.091	2.139
	CPn2H101	62.549	52.57	65.604	5k81:1.A	1.79	0.97±0.05	1.8±1.5Å	87.166	9.091	3.743
	CPn2H102	51.131	57.348	67.351	5k82:1.A	1.79	0.97±0.05	1.8±1.5Å	90.909	6.952	2.139
	CPn2H103	51.256	57.307	66.994	5k82:1.B	1.79	0.97±0.05	1.8±1.5Å	89.305	9.626	1.07
	CPn2H104	65.966	55.871	64.3	5k83:1.A	1.72	0.96±0.05	1.9±1.6Å	89.305	8.556	2.139
	CPp1H101	50.599	52.362	65.464	5k81:1.A	1.8	0.97±0.05	1.8±1.5Å	93.048	5.348	1.604
	CPp1H102	46.259	52.238	62.702	5k82:1.A	1.8	0.97±0.05	1.8±1.5Å	94.118	3.209	2.674
	CPp1H103	46.29	52.332	62.729	5k82:1.B	1.8	0.97±0.05	1.8±1.5Å	91.979	4.813	3.209
	CPp1H104	62.266	53.638	66.336	5k83:1.A	1.74	0.96±0.05	1.9±1.6Å	90.374	6.952	2.674
	CPp2H101	54.422	54.409	68.459	5k81:1.A	1.8	0.97±0.05	1.8±1.5Å	91.444	6.952	1.604
	CPp2H102	49.715	53.253	66.168	5k82:1.A	1.8	0.97±0.05	1.8±1.5Å	91.444	6.417	2.139
	CPp2H104	63.991	52.566	65.474	5k83:1.A	1.74	0.96±0.05	1.9±1.6Å	89.84	6.417	3.743
	CPp2H107	63.92	52.513	65.51	5k83:1.B	1.74	0.96±0.05	1.9±1.6Å	89.84	6.417	3.743
	CPw2H101	45.204	57.938	59.934	5k81:1.A	1.8	0.97±0.05	1.8±1.5Å	90.374	6.417	3.209
	CPw2H102	50.518	53.521	65.88	5k82:1.A	1.8	0.97±0.05	1.8±1.5Å	93.583	5.348	1.07
	CPw2H104	65.289	53.213	64.929	5k83:1.A	1.76	0.96±0.05	1.9±1.5Å	89.305	6.952	3.743
	CPw2H105	53.048	52.869	67.516	5k81:1.B	1.8	0.97±0.05	1.8±1.5Å	94.118	4.813	1.07
	Cg101	50.917	55.779	67.173	5k81:1.A	1.66	0.95±0.05	2.1±1.7Å	91.053	4.737	4.211
	Cg102	49.37	56.572	65.495	5k82:1.A	1.73	0.96±0.05	2.0±1.6Å	93.158	5.789	1.053
	Cg104	64.102	58.151	66.809	5k83:1.A	1.6	0.94±0.05	2.2±1.7Å	92.632	4.737	2.632
	Cg105	51.742	55.463	66.723	5k81:1.B	1.66	0.95±0.05	2.1±1.7Å	91.053	5.789	3.158
	MDl101	57.245	63.277	69.124	5k81:1.A	1.78	0.97±0.05	1.8±1.5Å	91.667	6.111	2.222
	MDl102	60.237	55.555	45.669	5k82:1.A	1.78	0.97±0.05	1.8±1.5Å	91.667	6.667	1.667
	MDl104	58.44	56.057	44.713	5k83:1.A	1.8	0.97±0.05	1.7±1.5Å	88.889	7.778	3.333
	MDl107	59.047	57.861	45.623	5k83:1.B	1.78	0.97±0.05	1.8±1.5Å	89.444	7.778	2.778
	Mf101	48.696	56.06	64.432	5k82:1.A	1.78	0.97±0.05	1.9±1.6Å	90.816	5.612	3.571
	Mf102	45.449	56.831	58.897	5k81:1.A	1.79	0.97±0.05	1.9±1.6Å	91.327	5.102	3.571
	Mf103	54.907	55.223	68.067	5k82:1.B	1.77	0.96±0.05	1.9±1.6Å	90.306	6.633	3.061
	Mf104	65.351	56.324	64.01	5k83:1.A	1.64	0.94±0.05	2.2±1.7Å	89.286	7.653	3.061
	Ml101	62.761	54.37	66.662	5k81:1.A	1.81	0.97±0.05	1.8±1.5Å	88.235	9.091	2.674
	Ml102	51.103	57.71	67.291	5k82:1.A	1.81	0.97±0.05	1.8±1.5Å	90.909	7.487	1.604
	Ml104	62.477	54.919	66.013	5k83:1.A	1.71	0.95±0.05	2.0±1.6Å	92.513	4.278	3.209
	Ml105	62.872	54.464	66.815	5k81:1.B	1.81	0.97±0.05	1.8±1.5Å	89.84	8.021	2.139
	Mm6H101	57.462	50.337	66.242	5k81:1.A	1.8	0.97±0.05	1.8±1.5Å	91.979	5.348	2.674
	Mm6H102	50.858	54.506	66.232	5k82:1.A	1.8	0.97±0.05	1.8±1.5Å	90.909	6.952	2.139
	Mm6H104	61.21	56.756	67.198	5k83:1.A	1.74	0.96±0.05	1.9±1.6Å	94.118	3.743	2.139
	Mm6H105	63.519	49.131	63.255	5k81:1.B	1.8	0.97±0.05	1.8±1.5Å	94.118	3.743	2.139
	Mn101	65.919	55.445	66.074	5k81:1.B	1.82	0.97±0.05	1.8±1.5Å	89.286	8.163	2.551
	Mn102	54.728	55.69	68.437	5k81:1.A	1.8	0.97±0.05	1.9±1.6Å	93.367	3.571	3.061
	Mn103	50.008	55.912	66.225	5k82:1.A	1.8	0.97±0.05	1.9±1.6Å	90.816	6.122	3.061
	Mn104	63.791	57.353	65.879	5k83:1.A	1.69	0.95±0.05	2.1±1.7Å	92.857	5.612	1.531
	Mne102	52.029	57.402	66.413	5k82:1.A	1.81	0.97±0.05	1.8±1.5Å	93.048	4.278	2.674
	Mne104	65.805	56.818	66.818	5k83:1.A	1.72	0.96±0.05	1.9±1.6Å	93.048	5.348	1.604
	Mne105	65.022	55.972	66.418	5k81:1.A	1.81	0.97±0.05	1.8±1.5Å	93.048	4.278	2.674
	Mne108	65.916	56.841	66.895	5k83:1.B	1.72	0.96±0.05	1.9±1.6Å	93.583	4.813	1.604
	Pa101	55.415	56.176	68.45	5k81:1.A	1.83	0.97±0.05	1.8±1.5Å	91.837	6.122	2.041
	Pa102	53.787	59.504	69.902	5k82:1.A	1.81	0.97±0.05	1.9±1.5Å	88.776	9.184	2.041
	Pa103	50.428	59.44	67.589	5k82:1.B	1.79	0.97±0.05	1.9±1.6Å	90.816	6.122	3.061
	Pa104	66.565	61.929	67.252	5k83:1.A	1.68	0.95±0.05	2.1±1.7Å	90.816	7.143	2.041
	Nl101	46.568	52.927	57.435	5k81:1.A	1.78	0.97±0.05	1.9±1.5Å	90.526	6.316	3.158
	Nl102	52.56	49.78	63.245	5k82:1.A	1.77	0.96±0.05	1.9±1.6Å	92.105	5.789	2.105
	Nl103	50.326	47.346	61.364	5k82:1.B	1.77	0.96±0.05	1.9±1.6Å	88.947	8.947	2.105
	Nl104	65.308	54.498	65.01	5k83:1.A	1.6	0.94±0.05	2.2±1.7Å	91.053	7.368	1.579
	Rr101	50.366	62.975	49.784	5k81:1.A	1.75	0.96±0.05	1.9±1.5Å	88.525	9.836	1.639
	Rr102	64.1	59.664	48.046	5k82:1.A	1.73	0.96±0.05	1.9±1.6Å	92.35	4.372	3.279
	Rr104	57.29	58.416	46.362	5k83:1.A	1.65	0.95±0.05	2.0±1.6Å	91.257	3.825	4.918
	Rr105	49.576	57.506	66.087	5k81:1.B	1.72	0.96±0.05	1.9±1.6Å	90.164	6.011	3.825
	Tf1H101	46.587	59.217	58.453	5k81:1.A	1.79	0.97±0.05	1.8±1.5Å	91.579	6.842	1.579
	Tf1H102	49.598	55.402	65.442	5k82:1.A	1.79	0.97±0.05	1.8±1.5Å	88.947	7.368	3.684
	Tf1H104	64.128	58.883	66.422	5k83:1.A	1.62	0.94±0.05	2.1±1.7Å	91.579	5.789	2.632
	Tf1H105	52.224	56.621	68.193	5k81:1.B	1.7	0.95±0.05	2.0±1.6Å	90.526	6.842	2.632
	Tf2H101	55.194	52.518	68.128	5k81:1.A	1.73	0.96±0.05	2.0±1.6Å	91.053	7.895	1.053
	Tf2H102	51.638	52.246	65.559	5k82:1.A	1.79	0.97±0.05	1.8±1.5Å	90	6.316	3.684
	Tf2H103	51.631	52.16	65.566	5k82:1.B	1.79	0.97±0.05	1.8±1.5Å	88.421	9.474	2.105
	Tf2H104	62.766	60.994	66.496	5k83:1.A	1.6	0.94±0.05	2.2±1.7Å	90	6.842	3.158
	AOn101	66.662	56.468	66.577	5k81:1.A	1.76	0.96±0.05	1.9±1.5Å	91.444	5.348	3.209
	AOn102	51.606	56.37	67.725	5k82:1.A	1.76	0.96±0.05	1.9±1.5Å	89.84	8.021	2.139
	AOn104	66.044	54.625	64.545	5k83:1.A	1.63	0.94±0.05	2.1±1.7Å	93.048	6.417	0.535
	AOn105	64.158	53.433	63.875	5k81:1.B	1.76	0.96±0.05	1.9±1.5Å	87.166	9.626	3.209
	CJ101	61.488	55.829	67.849	5k81:1.A	1.67	0.95±0.05	2.1±1.7Å	94.388	4.082	1.531
	CJ103	47.857	53.797	63.616	5k82:1.A	1.65	0.95±0.05	2.1±1.7Å	92.347	4.592	3.061
	CJ104	60.924	58.301	67.229	5k83:1.A	1.53	0.93±0.06	2.4±1.8Å	90.816	7.653	1.531
	CJ105	47.459	53.386	63.394	5k82:1.B	1.65	0.95±0.05	2.1±1.7Å	90.816	7.143	2.041
	LL101	46.691	57.423	56.46	5k83:1.A	0.94	0.84±0.08	3.5±2.4Å	92.347	6.633	1.02
	LL102	46.018	57.563	57.711	5k82:1.B	0.96	0.84±0.08	3.4±2.4Å	87.245	9.694	3.061
	LL103	60.419	54.956	47.22	5k82:1.A	0.92	0.84±0.08	3.5±2.4Å	90.306	4.592	5.102
	LL104	65.904	57.601	67.439	5k81:1.A	0.93	0.84±0.08	3.5±2.4Å	89.796	8.163	2.041
	SL101	64.091	61.31	69.086	5k82:1.A	1.49	0.92±0.06	2.4±1.8Å	90.816	5.612	3.571
	SL103	46.108	57.914	59.364	5k81:1.A	1.44	0.91±0.06	2.5±1.9Å	90.816	5.612	3.571
	SL104	47.07	59.322	59.98	5k82:1.B	1.47	0.92±0.06	2.5±1.9Å	90.306	7.653	2.041
	SL105	63.226	60.093	69.39	5k83:1.A	1.4	0.91±0.06	2.6±1.9Å	90.816	5.102	4.082
	Table S7: A3G-CD2 Models created through I-TASSER, Zn Coordinates, Templates, Confidence Scores and Ramachandran Plot information
	Protein	Zn Coordinates			Template	Itasser Scores			Ramachandran Plot
		X	Y	Z		Cscore	TM-Score	RMSD	Favoured	Allowed	Outlier
	Hs3gCt101	56.415	47.588	56.181	4rov:1.A	1.44	0.91±0.06	2.5±1.9Å	91.71	7.254	1.036
	Hs3gCt102	50.306	58.811	50.342	3e1u:1.A	1.52	0.93±0.06	2.4±1.8Å	92.228	5.181	2.591
	Hs3gCt103	50.501	61.034	51.316	4row:1.A	1.67	0.95±0.05	2.1±1.7Å	89.637	7.254	3.109
	Hs3gCt104	55.706	68.8	57.977	3ir2:1.A	1.75	0.96±0.05	1.9±1.6Å	91.71	6.736	1.554
	Gg3gCt101	61.133	49.469	51.143	4row:1.A	1.43	0.91±0.06	2.5±1.9Å	91.192	6.218	2.591
	Gg3gCt102	52.109	57.427	48.604	3e1u:1.A	1.5	0.92±0.06	2.4±1.8Å	88.083	8.808	3.109
	Gg3gCt103	61.69	51.899	51.16	4rov:1.A	1.48	0.92±0.06	2.4±1.8Å	91.71	6.736	1.554
	Gg3gCt104	52.797	67.3	56.251	3ir2:1.A	1.72	0.96±0.05	2.0±1.6Å	88.601	9.326	2.073
	Ppa3gCt102	49.159	53.843	54.83	3e1u:1.A	1.5	0.92±0.06	2.4±1.8Å	91.192	5.699	3.109
	Ppa3gCt103	54.98	68.827	57.267	4row:1.A	1.63	0.94±0.05	2.2±1.7Å	90.674	6.736	2.591
	Ppa3gCt104	57.829	47.01	57.613	4rov:1.A	1.45	0.92±0.06	2.5±1.9Å	90.674	6.736	2.591
	Ppa3gCt105	66.096	52.421	53.774	3ir2:1.A	1.59	0.94±0.05	2.2±1.7Å	92.228	4.663	3.109
	Ppy13gCt103	56.082	51.115	52.7	3v4j:2.A	1.59	0.94±0.05	2.2±1.7Å	92.228	5.699	2.073
	Ppy13gCt104	65.078	50.037	55.537	3ir2:1.A	1.61	0.94±0.05	2.2±1.7Å	91.192	5.699	3.109
	Ppy13gCt106	63.114	49.311	53.244	4rov:1.A	1.45	0.92±0.06	2.5±1.9Å	90.674	7.772	1.554
	Ppy13gCt107	52.896	58.312	47.045	3e1u:1.A	1.46	0.92±0.06	2.5±1.9Å	92.228	6.736	1.036
	Pt3gCt101	51.314	66.529	56.071	4row:1.A	1.65	0.95±0.05	2.1±1.7Å	91.71	5.699	2.591
	Pt3gCt102	50.569	56.788	50.391	3e1u:1.A	1.52	0.93±0.06	2.4±1.8Å	89.119	7.254	3.627
	Pt3gCt103	55.376	47.65	55.111	4rov:1.A	1.51	0.92±0.06	2.4±1.8Å	87.565	10.881	1.554
	Pt3gCt104	66.457	51.443	57.885	3ir2:1.A	1.68	0.95±0.05	2.1±1.6Å	91.192	6.218	2.591
	ALn3gCt102	52.062	54.006	47.865	3e1u:1.A	1.53	0.93±0.06	2.3±1.8Å	92.708	4.688	2.604
	ALn3gCt103	57.119	67.924	53.183	4row:1.A	1.59	0.94±0.05	2.2±1.7Å	91.146	7.292	1.562
	ALn3gCt109	62.46	47.532	56.376	4rov:1.A	1.52	0.93±0.06	2.3±1.8Å	90.625	8.333	1.042
	ALn3gCt112	49.941	59.026	51.694	3e1u:1.A	1.54	0.93±0.06	2.3±1.8Å	89.583	9.375	1.042
	Caa3g7Ct101	53.963	67.535	52.93	4row:1.A	1.63	0.94±0.05	2.1±1.7Å	89.583	8.854	1.562
	Caa3g7Ct106	47.918	59.766	54.467	3e1u:1.A	1.49	0.92±0.06	2.4±1.8Å	93.229	4.688	2.083
	Caa3g7Ct107	49.067	63.956	56.35	3ir2:1.A	1.67	0.95±0.05	2.1±1.7Å	90.104	6.771	3.125
	Caa3g7Ct108	54.036	50.132	49.942	3v4j:2.A	1.62	0.94±0.05	2.2±1.7Å	88.542	9.375	2.083
	CBa102	49.456	58.169	48.659	3e1u:1.A	1.55	0.93±0.06	2.3±1.8Å	91.146	6.25	2.604
	CBa103	50.624	65.868	56.742	3ir2:1.A	1.6	0.94±0.05	2.2±1.7Å	92.188	5.729	2.083
	CBa104	55.542	50.444	51.742	4row:1.A	1.63	0.94±0.05	2.1±1.7Å	89.062	8.333	2.604
	CBa107	55.509	46.96	55.879	4rov:1.A	1.47	0.92±0.06	2.4±1.8Å	88.542	7.292	4.167
	CBt1H102	9.194	29.898	-0.856	3e1u:1.A	1.48	0.92±0.06	2.4±1.8Å	90.104	7.292	2.604
	CBt1H103	57.607	52.962	49.779	3v4j:2A	1.62	0.94±0.05	2.2±1.7Å	85.938	10.417	3.646
	CBt1H104	46.332	58.953	58.429	3ir2:1.A	1.67	0.95±0.05	2.1±1.7Å	89.062	7.292	3.646
	CBt1H106	61.171	47.046	56.206	4rov:1.A	1.47	0.92±0.06	2.4±1.8Å	87.5	8.333	4.167
	CBt2H101	52.362	56.899	46.41	3e1u:1.A	1.45	0.92±0.06	2.5±1.9Å	93.229	5.729	1.042
	CBt2H104	62.579	47.204	56.16	3ir2:2A	1.66	0.95±0.05	2.1±1.7Å	90.104	7.292	2.604
	CBt2H105	63.804	50.509	51.283	4rov:1.A	1.56	0.93±0.06	2.3±1.8Å	86.979	12.5	0.521
	CBt2H106	53.051	66.936	54.746	4row:1.A	1.59	0.94±0.05	2.2±1.7Å	85.938	11.458	2.604
	CPc101	52.234	61.649	49.915	3e1u:1.A	1.47	0.92±0.06	2.4±1.8Å	88.021	8.854	3.125
	CPc102	55.588	52.767	47.46	3v4j:2.A	1.63	0.94±0.05	2.1±1.7Å	90.625	7.812	1.562
	CPc104	62.179	49.507	53.222	4rov:1.A	1.48	0.92±0.06	2.4±1.8Å	87.5	9.896	2.604
	CPc106	65.493	50.213	56.76	3ir2:1.A	1.78	0.97±0.05	1.9±1.6Å	91.146	5.729	3.125
	CPn1H101	48.839	55.535	51.438	3e1u:1.A	1.50	0.92±0.06	2.4±1.8Å	88.021	9.375	2.604
	CPn1H102	54.849	67.924	55.571	4row:1.A	1.64	0.94±0.05	2.1±1.7Å	92.188	6.771	1.042
	CPn1H104	63.811	49.316	56.605	3ir2:1.A	1.64	0.94±0.05	2.1±1.7Å	90.625	5.729	3.646
	CPn1H105	63.577	49.021	53.482	4rov:1.A	1.57	0.93±0.06	2.3±1.7Å	89.583	7.292	3.125
	CPn2H102	52.51	53.112	49.112	3e1u:1.A	1.50	0.92±0.06	2.4±1.8Å	88.542	8.854	2.604
	CPn2H103	50.886	66.977	56.519	4row:1.A	1.63	0.94±0.05	2.1±1.7Å	90.625	6.771	2.604
	CPn2H107	67.499	54.716	54.621	3ir2:1.A	1.80	0.97±0.05	1.8±1.5Å	88.542	8.854	2.604
	CPn2H108	62.805	49.853	55.048	4rov:1.A	1.42	0.91±0.06	2.5±1.9Å	87.5	10.417	2.083
	CPp1H101	47.522	56.97	50.593	3e1u:1.A	1.53	0.93±0.06	2.3±1.8Å	91.623	6.806	1.571
	CPp1H106	62.214	48.094	54.645	4rov:1.A	1.56	0.93±0.06	2.3±1.8Å	93.194	5.236	1.571
	CPp1H107	57.717	51.675	51.228	3v4j:2.A	1.54	0.93±0.06	2.3±1.8Å	85.34	9.948	4.712
	CPp1H108	49.571	62.982	53.984	3ir2:1.A	1.79	0.97±0.05	1.9±1.5Å	87.435	8.901	3.665
	CPp2H102	53.469	61.496	49.136	3e1u:1.A	1.52	0.93±0.06	2.3±1.8Å	89.005	9.424	1.571
	CPp2H105	65.791	50.615	56.288	3ir2:1.A	1.64	0.94±0.05	2.1±1.7Å	90.576	7.853	1.571
	CPp2H106	53.568	67.181	54.419	4row:1.A	1.59	0.94±0.05	2.2±1.7Å	87.435	10.471	2.094
	CPp2H107	58.757	45.835	55.861	4rov:1.A	1.51	0.92±0.06	2.4±1.8Å	87.958	9.424	2.618
	CPw2H101	51.34	62.123	50.711	3e1u:1.A	1.50	0.92±0.06	2.4±1.8Å	90.104	8.333	1.562
	CPw2H102	52.438	67.085	56.688	4row:1.A	1.6	0.94±0.05	2.2±1.7Å	92.188	6.25	1.562
	CPw2H103	54.945	49.316	50.051	3v4j:2.A	1.61	0.94±0.05	2.2±1.7Å	89.062	8.333	8.333
	CPw2H104	50.935	65.724	54.595	3v4j:2.A	1.66	0.95±0.05	2.1±1.7Å	87.5	9.896	2.604
	Cg103	50.396	53.438	48.604	3e1u:1.A	1.51	0.92±0.06	2.4±1.8Å	89.529	7.33	3.141
	Cg105	60.749	47.205	55.635	4rov:1.A	1.41	0.91±0.06	2.5±1.9Å	90.052	7.853	2.094
	Cg109	64.99	49.84	58.127	3ir2:1.A	1.75	0.96±0.05	1.9±1.6Å	91.623	4.712	3.665
	Cg111	49.445	58.087	49.639	3e1u:1.A	1.53	0.93±0.06	2.3±1.8Å	90.576	5.759	3.665
	MDl101	49.164	55.078	49.688	3e1u:1.A	1.57	0.93±0.06	2.3±1.7Å	89.583	7.292	3.125
	MDl102	56.069	51.089	49.699	3v4j:2.A	1.62	0.94±0.05	2.2±1.7Å	88.021	9.375	2.604
	MDl103	51.457	65.849	53.683	3ir2:1.A	1.65	0.95±0.05	2.1±1.7Å	90.104	7.292	2.604
	MDl105	59.113	67.684	51.535	4row:1.A	1.59	0.94±0.05	2.2±1.7Å	90.104	8.854	1.042
	Mf3gCt101	53.934	67.829	57.622	4row:1.A	1.60	0.94±0.05	2.2±1.7Å	89.637	6.218	4.145
	Mf3gCt102	52.527	66.268	53.109	3ir2:1.A	1.69	0.95±0.05	2.0±1.6Å	91.71	6.736	1.554
	Mf3gCt106	62.87	48.848	52.841	4rov:1.A	1.53	0.93±0.06	2.3±1.8Å	89.637	8.808	1.554
	Mf3gCt108	48.634	55.94	48.94	3e1u:1.A	1.50	0.92±0.06	2.4±1.8Å	91.71	4.145	4.145
	Ml101	47.593	54.958	51.726	3e1u:1.A	1.46	0.92±0.06	2.5±1.8Å	86.458	10.417	3.125
	Ml105	56.744	52.976	49.708	3v4j:2.A	1.65	0.95±0.05	2.1±1.7Å	90.625	6.771	2.604
	Ml106	50	65.325	57.382	3ir2:1.A	1.77	0.96±0.05	1.9±1.6Å	91.146	5.729	3.125
	Ml113	52.245	66.278	54.515	4row:1.A	1.76	0.96±0.05	1.9±1.6Å	90.625	7.292	2.083
	Mm6H102	48.829	55.39	49.782	3e1u:1.A	1.48	0.92±0.06	2.4±1.8Å	90.625	5.208	4.167
	Mm6H104	64.815	50.945	52.035	3ir2:1.A	1.64	0.94±0.05	2.1±1.7Å	88.542	7.812	3.646
	Mm6H105	55.902	68.04	54.991	4row:1.A	1.63	0.94±0.05	2.1±1.7Å	89.583	7.292	3.125
	Mm6H106	59.643	47.242	54.707	4rov:1.A	1.49	0.92±0.06	2.4±1.8Å	91.146	5.208	3.646
	Mn3gCt101	50.545	63.588	49.717	4row:1.A	1.64	0.94±0.05	2.1±1.7Å	91.146	7.292	1.562
	Mn3gCt102	65.633	50.599	57.193	3ir2:1.A	1.55	0.93±0.06	2.3±1.8Å	88.542	7.812	3.646
	Mn3gCt105	56.15	51.057	51.529	3v4j:2.A	1.61	0.94±0.05	2.2±1.7Å	92.188	6.25	1.562
	Mn3gCt106	60.536	46.539	55.304	4rov:1.A	1.46	0.92±0.06	2.5±1.8Å	90.104	6.771	3.125
	Mne101	47.405	58.084	52.181	3e1u:1.A	1.56	0.93±0.06	2.3±1.8Å	90.625	7.292	2.083
	Mne102	58.051	49.961	51.775	3v4j:2.A	1.63	0.94±0.05	2.1±1.7Å	90.104	7.812	2.083
	Mne103	67.35	52.403	55.585	3ir2:1.A	1.64	0.94±0.05	2.1±1.7Å	92.188	5.729	2.083
	Mne104	52.453	66.862	54.621	4row:1.A	1.61	0.94±0.05	2.2±1.7Å	90.104	7.292	2.604
	Pa3gCt102	63.092	49.861	54.221	3ir2:1.A	1.67	0.95±0.05	2.1±1.7Å	89.583	8.333	2.083
	Pa3gCt104	64.826	49.266	56.029	3ir2:1.A	1.67	0.95±0.05	2.1±1.7Å	90.104	6.771	3.125
	Pa3gCt105	54.793	51.961	48.845	3v4j:2.A	1.64	0.94±0.05	2.1±1.7Å	90.625	7.292	2.083
	Pa3gCt106	50.768	52.621	48.231	3e1u:1.A	1.57	0.93±0.06	2.3±1.7Å	92.708	5.208	2.083
	Nl103	51.448	53.824	50.639	3e1u:1.A	1.5	0.92±0.06	2.4±1.8Å	88.542	8.854	2.604
	Nl105	63.189	49.96	52.481	3ir2:1.A	1.62	0.94±0.05	2.2±1.7Å	91.667	3.646	4.688
	Nl106	57.336	68.661	57.795	4row:1.A	1.58	0.94±0.06	2.2±1.7Å	92.708	5.208	2.083
	Nl109	61.578	48.359	56.848	4rov:1.A	1.52	0.93±0.06	2.3±1.8Å	89.583	8.854	1.562
	Rr101	50.781	61.806	51.216	3e1u:1.A	1.54	0.93±0.06	2.3±1.8Å	91.146	6.25	2.604
	Rr102	57.868	47.588	58.374	4rov:1.A	1.56	0.93±0.06	2.3±1.8Å	88.021	8.333	3.646
	Rr106	55.758	67.964	53.87	4row:1.A	1.58	0.94±0.06	2.2±1.7Å	89.583	8.333	2.083
	Rr107	55.297	49.949	48.605	3v4j:2.A	1.68	0.95±0.05	2.1±1.6Å	90.625	5.729	3.646
	Tf103	53.437	52.755	49.464	3v4j:2.A	1.62	0.94±0.05	2.2±1.7Å	88.542	8.854	2.604
	Tf105	54.481	68.381	55.629	4row:1.A	1.59	0.94±0.05	2.2±1.7Å	91.146	7.292	1.562
	Tf106	61.655	48.966	54.738	4rov:1.A	1.52	0.93±0.06	2.3±1.8Å	88.542	7.812	3.646
	Tf110	63.683	49.169	58.586	4rov:1.A	1.52	0.93±0.06	2.3±1.8Å	86.458	10.938	2.604
	AOn3gCt101	47.858	53.982	50.809	3e1u:1.A	1.68	0.95±0.05	2.1±1.6Å	88.601	8.29	3.109
	AOn3gCt104	57.139	66.778	51.759	4row:1.A	1.67	0.95±0.05	2.1±1.7Å	90.674	5.699	3.627
	AOn3gCt106	56.335	67.46	53.418	4row:1.A	1.68	0.95±0.05	2.1±1.6Å	89.119	7.772	3.109
	AOn3gCt111	62.833	48.066	55.252	4rov:1.A	1.49	0.92±0.06	2.4±1.8Å	89.119	7.254	3.627
	CJ3gCt101	54.733	51.966	48.478	3v4j:2.A	1.75	0.96±0.05	1.9±1.6Å	93.782	4.145	2.073
	CJ3gCt102	63.926	49.059	53.497	3ir2:1.A	1.66	0.95±0.05	2.1±1.7Å	93.264	4.145	2.591
	CJ3gCt103	48.268	58.549	50.862	3e1u:1.A	1.67	0.95±0.05	2.1±1.7Å	90.674	7.254	2.073
	CJ3gCt105	61.827	47.674	53.835	4rov:1.A	1.42	0.91±0.06	2.5±1.9Å	90.674	7.254	2.073
	LL3gCt102	52.832	65.53	51.992	3ir2:1.A	1.83	0.97±0.05	1.8±1.5Å	87.368	9.474	3.158
	LL3gCt105	50.408	56.135	47.035	3e1u:1.A	1.69	0.95±0.05	2.0±1.6Å	88.947	8.947	2.105
	LL3gCt107	61.392	67.142	53.238	4row:1.A	1.61	0.94±0.05	2.2±1.7Å	90	8.421	1.579
	LL3gCt109	58.16	50.836	48.265	3v4j:2.A	1.73	0.96±0.05	2.0±1.6Å	90	7.368	2.632
	SL3gCt101	59.484	66.279	53.716	4row:1.A	1.72	0.96±0.05	2.0±1.6Å	90.526	8.947	0.526
	SL3gCt108	49.78	58.582	48.465	3e1u:1.A	1.76	0.96±0.05	1.9±1.6Å	92.632	5.789	1.579
	SL3gCt109	66.188	52.016	53.68	4rov:1.A	1.64	0.94±0.05	2.1±1.7Å	92.632	6.316	1.053
	SL3gCt125	50.048	52.46	49.55	3e1u:1.A	1.53	0.93±0.06	2.3±1.8Å	93.158	5.789	1.053
	Table S8: Ancestral A3F-CD1 Models created through I-TASSER, Zn Coordinates, Templates, Confidence Scores and Ramachandran Plot information
	Protein	Zn Coordinates			Template	Itasser Scores			Ramachandran Plot
		X	Y	Z		Cscore	TM-Score	RMSD	Favoured	Allowed	Outlier
	Ga01-3f101	46.717	58.129	60.225	3wus:1.A	1.64	0.94±0.05	2.1±1.6Å	82.2	14.6	3.2
	Ga01-3f102	46.717	58.129	60.225	5k81:1.B	1.64	0.94±0.05	2.1±1.6Å	82.2	14.6	3.2
	Ga01-3f103	48.39	57.002	65.845	5k82:1.B	1.8	0.97±0.05	1.8±1.5Å	87	8.1	4.9
	Ga01-3f104	66.925	59.788	68.035	5k83:1.A	1.79	0.97±0.05	1.8±1.5Å	87.6	9.2	3.2
	Ga02-3f102	56.837	57.242	46.089	5k81:1.B	1.64	0.94±0.05	2.1±1.6Å	82.7	14.1	3.2
	Ga02-3f103	49.49	49.126	63.042	5k82:1.B	1.8	0.97±0.05	1.8±1.5Å	85.9	10.3	3.8
	Ga02-3f104	65.617	52.014	63.311	5k83:1.A	1.78	0.97±0.05	1.8±1.5Å	87.6	9.7	2.7
	Ga02-3f105	56.837	57.242	46.089	3wus:1.A	1.64	0.94±0.05	2.1±1.6Å	82.7	14.1	3.2
	Ga03-3f101	51.175	54.679	48.747	3wus:1.A	1.67	0.95±0.05	2.0±1.6Å	84.9	9.2	5.9
	Ga03-3f102	51.175	54.679	48.747	5k81:1.B	1.67	0.95±0.05	2.0±1.6Å	84.9	9.2	5.9
	Ga03-3f103	49.024	59.634	65.347	5k82:1.B	1.8	0.97±0.05	1.8±1.5Å	93	5.9	1.1
	Ga03-3f104	65.567	58.607	67.936	5k83:1.A	1.77	0.96±0.05	1.8±1.5Å	93	5.9	1.1
	Ga04-3f101	50.308	55.544	64.87	3wus:1.A	1.68	0.95±0.05	2.0±1.6Å	84.9	13	2.2
	Ga04-3f102	49.11	58.261	64.657	5k81:1.B	1.66	0.95±0.05	2.0±1.6Å	89.7	8.6	1.6
	Ga04-3f103	48.309	54.153	65.039	5k82:1.B	1.8	0.97±0.05	1.8±1.5Å	88.1	9.7	2.2
	Ga04-3f104	60.763	54.909	67.752	5k83:1.A	1.78	0.97±0.05	1.8±1.5Å	91.4	6.5	2.2
	Ga05-3f101	62.467	58.267	48.409	3wus:1.A	1.65	0.95±0.05	2.0±1.6Å	83.8	12.4	3.8
	Ga05-3f102	61.832	57.592	47.69	5k81:1.B	1.65	0.95±0.05	2.0±1.6Å	84.9	11.9	3.2
	Ga05-3f103	49.64	58.787	66.619	5k82:1.B	1.8	0.97±0.05	1.8±1.5Å	89.2	5.9	4.9
	Ga05-3f104	64.136	52.871	65.444	5k83:1.A	1.78	0.97±0.05	1.8±1.5Å	89.2	7.6	3.2
	Ga06-3f101	49.62	54.439	64.135	3wus:1.A	1.68	0.95±0.05	2.0±1.6Å	85.9	10.8	3.2
	Ga06-3f102	49.62	54.439	64.135	5k81:1.B	1.68	0.95±0.05	2.0±1.6Å	85.9	10.8	3.2
	Ga06-3f103	48.354	55.157	65.87	5k82:1.B	1.8	0.97±0.05	1.8±1.5Å	89.2	7	3.8
	Ga06-3f104	62.082	53.921	65.678	5k83:1.A	1.78	0.97±0.05	1.8±1.5Å	87.6	9.7	2.7
	Ga07-3f101	48.126	58.497	62.764	3wus:1.A	1.66	0.95±0.05	2.0±1.6Å	84.9	11.4	3.8
	Ga07-3f102	53.391	56.37	68.639	5k81:1.B	1.8	0.97±0.05	1.8±1.5Å	89.7	7.6	2.7
	Ga07-3f103	48.414	52.503	64.286	5k82:1.B	1.8	0.97±0.05	1.8±1.5Å	90.3	7	2.7
	Ga07-3f104	63.394	54.586	65.879	5k83:1.A	1.78	0.97±0.05	1.8±1.5Å	87	10.8	2.2
	Ga08-3f101	46.688	56.712	60.115	3wus:1.A	1.67	0.95±0.05	2.0±1.6Å	85.4	13.5	1.1
	Ga08-3f102	50.477	55.107	66.671	5k81:1.B	1.8	0.97±0.05	1.8±1.5Å	87	10.3	2.7
	Ga08-3f103	46.545	55.76	63.394	5k82:1.B	1.8	0.97±0.05	1.8±1.5Å	88.1	9.2	2.7
	Ga08-3f104	63.25	55.847	66.901	5k83:1.A	1.78	0.97±0.05	1.8±1.5Å	88.6	8.1	3.2
	Ga09-3f101	54.816	50.257	51.16	3wus:1.A	1.63	0.94±0.05	2.1±1.7Å	86.5	7.6	5.9
	Ga09-3f102	49.506	55.745	65.78	5k81:1.B	1.8	0.97±0.05	1.8±1.5Å	85.4	8.6	5.9
	Ga09-3f103	51.459	54.198	66.587	5k82:1.B	1.8	0.97±0.05	1.8±1.5Å	89.7	7	3.2
	Ga09-3f104	65.906	56.324	67.968	5k83:1.A	1.77	0.96±0.05	1.8±1.5Å	90.3	6.5	3.2
	Ga10-3f101	53.026	52.791	66.463	3wus:1.A	1.64	0.94±0.05	2.1±1.6Å	88.6	8.6	2.7
	Ga10-3f102	45.868	50.905	55.313	5k81:1.B	1.8	0.97±0.05	1.8±1.5Å	85.9	10.8	3.2
	Ga10-3f103	51.245	52.146	65.981	5k82:1.B	1.8	0.97±0.05	1.8±1.5Å	89.7	7	3.2
	Ga10-3f104	66.024	55.26	67.368	5k83:1.A	1.78	0.97±0.05	1.8±1.5Å	87.6	8.6	3.8
	Ga11-3f101	53.578	52.861	66.043	3wus:1.A	1.65	0.95±0.05	2.0±1.6Å	87.6	9.7	2.7
	Ga11-3f102	65.5	53.314	65.59	5k81:1.B	1.8	0.97±0.05	1.8±1.5Å	90.3	5.4	4.3
	Ga11-3f103	47.754	52.85	63.355	5k82:1.B	1.8	0.97±0.05	1.8±1.5Å	93	5.4	1.6
	Ga11-3f104	63.797	53.697	66.76	5k83:1.A	1.78	0.97±0.05	1.8±1.5Å	90.8	7.6	1.6
	Ga12-3f101	50.291	52.375	49.878	3wus:1.A	1.66	0.95±0.05	2.0±1.6Å	87	9.2	3.8
	Ga12-3f102	62.538	49.798	64.875	5k81:1.B	1.8	0.97±0.05	1.8±1.5Å	85.9	10.3	3.8
	Ga12-3f103	47.171	53.321	63.723	5k82:1.B	1.8	0.97±0.05	1.8±1.5Å	85.9	10.3	3.8
	Ga12-3f104	64.051	50.532	63.993	5k83:1.A	1.78	0.97±0.05	1.8±1.5Å	87	9.7	3.2
	Ga13-3f101	56.227	46.959	60.437	3wus:1.A	1.64	0.94±0.05	2.1±1.6Å	88.1	9.7	2.2
	Ga13-3f102	60.39	53.509	68.599	5k81:1.B	1.79	0.97±0.05	1.8±1.5Å	84.9	12.4	2.7
	Ga13-3f103	46.519	52.326	62.502	5k82:1.B	1.79	0.97±0.05	1.8±1.5Å	88.6	7.6	3.8
	Ga13-3f104	67.771	58.078	66.476	5k83:1.A	1.77	0.96±0.05	1.8±1.5Å	81.4	6.5	2.2
	Ga14-3f101	48.27	57.422	63.106	3wus:1.A	1.65	0.95±0.05	2.0±1.6Å	85.4	9.7	4.9
	Ga14-3f102	50.256	55.28	66.736	5k81:1.B	1.8	0.97±0.05	1.8±1.5Å	90.3	6.5	3.2
	Ga14-3f103	48.38	54.789	65.795	5k82:1.B	1.8	0.97±0.05	1.8±1.5Å	89.2	9.2	1.6
	Ga14-3f104	60	48.273	64.821	5k83:1.A	1.79	0.97±0.05	1.8±1.5Å	89.7	9.7	0.5
	Ga15-3f101	56.398	48.461	62.996	3wus:1.A	1.66	0.95±0.05	2.0±1.6Å	87	9.2	3.8
	Ga15-3f102	51.162	60.866	67.567	5k81:1.B	1.8	0.97±0.05	1.8±1.5Å	84.9	11.9	3.2
	Ga15-3f103	46.758	55.456	63.446	5k82:1.B	1.8	0.97±0.05	1.8±1.5Å	85.9	11.4	2.7
	Ga15-3f104	66.584	56.122	67.269	5k83:1.A	1.78	0.97±0.05	1.8±1.5Å	86.5	9.2	4.3
	Ga16-3f101	47.619	59.554	61.567	3wus:1.A	1.64	0.94±0.05	2.1±1.6Å	83.8	13.5	2.7
	Ga16-3f102	55.491	56.362	69.297	5k81:1.B	1.8	0.97±0.05	1.8±1.5Å	90.8	7	2.2
	Ga16-3f103	49.054	51.976	64.9	5k82:1.B	1.8	0.97±0.05	1.8±1.5Å	89.2	8.1	2.7
	Ga16-3f104	65.954	58.666	65.56	5k83:1.A	1.78	0.97±0.05	1.8±1.5Å	86.5	9.7	3.8
	OWM001-3f101	50.398	59.441	65.175	3wus:1.A	1.65	0.95±0.05	2.1±1.6Å	81.2	15.1	3.8
	OWM001-3f102	49.795	59.803	67.154	5k81:1.B	1.79	0.97±0.05	1.8±1.5Å	90.9	7	2.2
	OWM001-3f103	51.065	56.14	67.402	5k82:1.B	1.79	0.97±0.05	1.8±1.5Å	88.2	8.1	3.8
	OWM001-3f104	63.054	55.322	67.913	5k83:1.A	1.77	0.96±0.05	1.8±1.5Å	91.4	6.5	2.2
	OWM002-3f101	62.67	47.45	63.192	3wus:1.A	1.65	0.95±0.05	2.1±1.6Å	85.5	10.8	3.8
	OWM002-3f102	65.853	53.76	64.407	5k81:1.B	1.8	0.97±0.05	1.8±1.5Å	87.1	9.7	3.2
	OWM002-3f103	51.882	51.259	66.323	5k82:1.B	1.8	0.97±0.05	1.8±1.5Å	89.2	7	3.8
	OWM002-3f104	62.792	53.363	66.409	5k83:1.A	1.77	0.96±0.05	1.8±1.5Å	87.6	10.8	1.6
	OWM017-3f101	55.292	56.464	47.522	3wus:1.A	1.65	0.95±0.05	2.1±1.6Å	90.3	7	2.7
	OWM017-3f102	63.422	50.025	63.406	5k81:1.B	1.79	0.97±0.05	1.8±1.5Å	88.2	9.1	2.7
	OWM017-3f103	46.967	58.167	64.363	5k82:1.B	1.79	0.97±0.05	1.8±1.5Å	87.6	9.7	2.7
	OWM017-3f104	61.814	53.874	65.56	5k83:1.A	1.75	0.96±0.05	1.9±1.6Å	91.9	6.5	1.6
	OWM018-3f101	55.748	49.699	49.61	3wus:1.A	1.62	0.94±0.05	2.1±1.7Å	87.6	10.8	1.6
	OWM018-3f102	61.977	52.705	65.762	5k81:1.B	1.79	0.97±0.05	1.8±1.5Å	88.2	8.1	3.8
	OWM018-3f103	46.738	55.483	64.445	5k82:1.B	1.79	0.97±0.05	1.8±1.5Å	88.2	9.1	2.7
	OWM018-3f104	64.787	55.064	66.327	5k83:1.A	1.76	0.96±0.05	1.9±1.5Å	88.7	8.1	3.2
	OWM033-3f101	50.857	60.105	65.153	3wus:1.A	1.64	0.94±0.05	2.1±1.7Å	85.5	11.3	3.2
	OWM033-3f102	61.942	53.784	67.081	5k81:1.B	1.79	0.97±0.05	1.8±1.5Å	91.9	6.5	1.6
	OWM033-3f103	52.476	54.367	67.815	5k82:1.B	1.79	0.97±0.05	1.8±1.5Å	87.1	10.8	2.2
	OWM033-3f104	63.469	52.126	64.92	5k83:1.A	1.77	0.96±0.05	1.8±1.5Å	90.3	7	2.7
	OWM034-3f101	62.963	48.993	60.966	3wus:1.A	1.63	0.94±0.05	2.1±1.7Å	88.7	9.1	2.2
	OWM034-3f102	62.979	56.614	64.695	5k81:1.B	1.79	0.97±0.05	1.8±1.5Å	84.4	10.2	5.4
	OWM034-3f103	51.25	54.523	67.688	5k82:1.B	1.79	0.97±0.05	1.8±1.5Å	88.7	8.6	2.7
	OWM034-3f104	64.779	59.589	64.303	5k83:1.A	1.75	0.96±0.05	1.9±1.6Å	87.1	9.1	3.8
	OWM049-3f101	55.334	54.222	46.952	3wus:1.A	1.64	0.94±0.05	2.1±1.7Å	89.2	8.1	2.7
	OWM049-3f102	63.41	51.878	67.19	5k81:1.B	1.79	0.97±0.05	1.8±1.5Å	87.6	7	5.4
	OWM049-3f103	49.194	53.646	65.241	5k82:1.B	1.79	0.97±0.05	1.8±1.5Å	91.9	5.4	2.7
	OWM049-3f104	61.858	51.135	65.848	5k83:1.A	1.77	0.96±0.05	1.8±1.5Å	89.8	7	3.2
	OWM065-3f101	51.572	51.998	65.224	3wus:1.A	1.65	0.95±0.05	2.1±1.6Å	86	10.8	3.2
	OWM065-3f102	63.019	58.034	66.155	5k81:1.B	1.79	0.97±0.05	1.8±1.5Å	87.6	7	5.4
	OWM065-3f103	49.279	51.854	64.873	5k82:1.B	1.79	0.97±0.05	1.8±1.5Å	89.2	5.9	4.8
	OWM065-3f104	63.448	58.285	68.103	5k83:1.A	1.75	0.96±0.05	1.9±1.6Å	90.3	5.4	4.3
	OWM066-3f101	56.376	53.266	47.673	3wus:1.A	1.65	0.95±0.05	2.1±1.6Å	85.5	11.8	2.7
	OWM066-3f102	65.105	51.906	63.153	5k81:1.B	1.8	0.97±0.05	1.8±1.5Å	84.9	11.3	3.8
	OWM066-3f103	47.091	52.42	63.32	5k82:1.B	1.8	0.97±0.05	1.8±1.5Å	89.2	7	3.8
	OWM066-3f104	63.117	51.897	65.324	5k83:1.A	1.77	0.96±0.05	1.8±1.5Å	85.5	9.7	4.8
	OWM081-3f101	58.886	50.359	49.267	3wus:1.A	1.64	0.94±0.05	2.1±1.7Å	88.7	9.1	2.2
	OWM081-3f102	62.29	52.878	67.457	5k81:1.B	1.79	0.97±0.05	1.8±1.5Å	87.6	7.5	4.8
	OWM081-3f103	50.359	53.179	66.053	5k82:1.B	1.79	0.97±0.05	1.8±1.5Å	84.4	12.4	3.2
	OWM081-3f104	63.277	53.819	65.497	5k83:1.A	1.76	0.96±0.05	1.9±1.5Å	85.5	11.3	3.2
	OWM129-3f101	60.638	53.669	47.219	3wus:1.A	1.64	0.94±0.05	2.1±1.7Å	84.9	12.4	2.7
	OWM129-3f102	64.661	51.53	65.356	5k81:1.B	1.79	0.97±0.05	1.8±1.5Å	91.9	3.8	4.3
	OWM129-3f103	47.371	53.17	63.441	5k82:1.B	1.79	0.97±0.05	1.8±1.5Å	88.2	8.1	3.8
	OWM129-3f104	63.846	51.06	64.086	5k83:1.A	1.77	0.96±0.05	1.8±1.5Å	88.2	9.7	2.2
	OWM130-3f101	57.579	50.034	49.423	3wus:1.A	1.64	0.94±0.05	2.1±1.7Å	83.3	13.4	3.2
	OWM130-3f102	64.862	49.609	61.155	5k81:1.B	1.79	0.97±0.05	1.8±1.5Å	87.1	9.1	3.8
	OWM130-3f103	47.208	51.897	64.115	5k82:1.B	1.79	0.97±0.05	1.8±1.5Å	88.7	8.1	3.2
	OWM130-3f104	63.572	52.005	64.674	5k83:1.A	1.75	0.96±0.05	1.9±1.6Å	89.2	8.1	2.7
	OWM145-3f101	57.785	54.375	46.889	3wus:1.A	1.6	0.94±0.05	2.1±1.7Å	87.6	9.1	3.2
	OWM145-3f102	64.666	54.252	65.115	5k81:1.B	1.79	0.97±0.05	1.8±1.5Å	89.8	7.5	2.7
	OWM145-3f103	47.131	49.946	61.249	5k82:1.B	1.79	0.97±0.05	1.8±1.5Å	85.5	9.7	4.8
	OWM145-3f104	64.63	52.474	64.626	5k83:1.A	1.76	0.96±0.05	1.9±1.5Å	89.2	8.1	2.7
	OWM146-3f101	52.782	52.09	49.053	3wus:1.A	1.63	0.94±0.05	2.1±1.7Å	85.5	11.3	3.2
	OWM146-3f102	62.171	49.456	64.129	5k81:1.B	1.79	0.97±0.05	1.8±1.5Å	90.3	7.5	2.2
	OWM146-3f103	47.947	54.679	64.362	5k82:1.B	1.79	0.97±0.05	1.8±1.5Å	88.7	9.1	2.2
	OWM146-3f104	64.418	53.095	64.681	5k83:1.A	1.75	0.96±0.05	1.9±1.6Å	89.8	7	3.2
	OWM161-3f101	64.524	50.973	61.679	3wus:1.A	1.65	0.95±0.05	2.1±1.6Å	83.9	14	2.2
	OWM161-3f102	65.197	51.066	64.732	5k81:1.B	1.79	0.97±0.05	1.8±1.5Å	86.6	9.1	4.3
	OWM161-3f103	49.205	56.037	65.749	5k82:1.B	1.79	0.97±0.05	1.8±1.5Å	87.1	7.5	5.4
	OWM161-3f104	64.193	52.42	65.557	5k83:1.A	1.77	0.96±0.05	1.8±1.5Å	86.6	9.1	4.3
	OWM162-3f101	53.757	50.968	49.971	3wus:1.A	1.64	0.94±0.05	2.1±1.7Å	88.2	10.2	1.6
	OWM162-3f102	66.285	54.312	64.924	5k81:1.B	1.79	0.97±0.05	1.8±1.5Å	88.7	8.1	3.2
	OWM162-3f103	46.253	50.426	60.63	5k82:1.B	1.79	0.97±0.05	1.8±1.5Å	88.2	8.1	3.8
	OWM162-3f104	64.203	54.955	65.235	5k83:1.A	1.76	0.96±0.05	1.9±1.5Å	88.2	9.7	2.2
	OWM177-3f101	64.266	53.321	50.818	3wus:1.A	1.65	0.95±0.05	2.1±1.6Å	83.9	13.4	2.7
	OWM177-3f102	65.214	54.625	64.053	5k81:1.B	1.79	0.97±0.05	1.8±1.5Å	88.2	10.2	1.6
	OWM177-3f103	44.764	53.522	61.131	5k82:1.B	1.79	0.97±0.05	1.8±1.5Å	88.7	7.5	3.8
	OWM177-3f104	63.464	52.321	64.315	5k83:1.A	1.76	0.96±0.05	1.9±1.5Å	88.7	9.1	2.2
	OWM193-3f101	58.68	67.687	57.793	3wus:1.A	1.64	0.94±0.05	2.1±1.7Å	88.2	10.2	1.6
	OWM193-3f102	63.171	58.878	65.576	5k81:1.B	1.8	0.97±0.05	1.8±1.5Å	88.7	7	4.3
	OWM193-3f103	51.713	58.048	67.748	5k82:1.B	1.8	0.97±0.05	1.8±1.5Å	86.6	11.3	2.2
	OWM193-3f104	59.465	56.389	68.429	5k83:1.A	1.78	0.97±0.05	1.8±1.5Å	87.6	9.1	3.2
	OWM194-3f101	55.451	52.854	48.112	3wus:1.A	1.66	0.95±0.05	2.0±1.6Å	88.2	9.1	2.7
	OWM194-3f102	60.319	53.837	66.778	5k81:1.B	1.8	0.97±0.05	1.8±1.5Å	88.2	10.2	1.6
	OWM194-3f103	47.233	53.6	64.025	5k82:1.B	1.8	0.97±0.05	1.8±1.5Å	86.6	11.8	1.6
	OWM194-3f104	65.324	55.674	67.049	5k83:1.A	1.78	0.97±0.05	1.8±1.5Å	87.1	9.1	3.8
	OWM209-3f101	59.163	47.169	60.966	3wus:1.A	1.64	0.94±0.05	2.1±1.7Å	89.2	6.5	4.3
	OWM209-3f102	65.812	55.348	64.119	5k81:1.B	1.8	0.97±0.05	1.8±1.5Å	87.1	7.5	5.4
	OWM209-3f103	49.534	53.617	66.764	5k82:1.B	1.8	0.97±0.05	1.8±1.5Å	88.7	7.5	3.8
	OWM209-3f104	67.321	56.47	64.282	5k83:1.A	1.79	0.97±0.05	1.8±1.5Å	89.8	6.5	3.8
	NWM001-3f101	62.5	49.841	63.053	3wus:1.A	1.66	0.95±0.05	2.0±1.6Å	86.6	11.8	1.6
	NWM001-3f102	66.49	56.252	66.532	5k81:1.B	1.8	0.97±0.05	1.8±1.5Å	88.2	7.5	4.3
	NWM001-3f103	48.935	49.793	64.23	5k82:1.B	1.8	0.97±0.05	1.8±1.5Å	84.9	10.8	4.3
	NWM001-3f104	66.387	54.374	67.549	5k83:1.A	1.74	0.96±0.05	1.9±1.6Å	82.3	15.1	2.7
	NWM002-3f101	55.867	50.888	48.26	3wus:1.A	1.63	0.94±0.05	2.1±1.7Å	84.9	9.7	5.4
	NWM002-3f102	64.874	56.196	66.631	5k81:1.B	1.8	0.97±0.05	1.8±1.5Å	82.8	10.8	6.5
	NWM002-3f103	50.572	56.534	66.99	5k82:1.B	1.8	0.97±0.05	1.8±1.5Å	83.3	10.8	5.9
	NWM002-3f104	65.415	56.894	66.899	5k83:1.A	1.75	0.96±0.05	1.9±1.6Å	81.7	15.1	3.2
	NWM003-3f101	52.634	51.938	65.281	3wus:1.A	1.65	0.95±0.05	2.1±1.6Å	84.9	10.2	4.8
	NWM003-3f102	61.86	52.623	67.689	5k81:1.B	1.8	0.97±0.05	1.8±1.5Å	87.6	10.2	2.2
	NWM003-3f103	53.032	54.843	67.967	5k82:1.B	1.8	0.97±0.05	1.8±1.5Å	89.2	8.6	2.2
	NWM003-3f104	61.186	53.648	68.727	5k83:1.A	1.74	0.96±0.05	1.9±1.6Å	90.3	7.5	2.2
	NWM005-3f101	57.116	48.502	64.529	3wus:1.A	1.64	0.94±0.05	2.1±1.7Å	89.2	7	3.8
	NWM005-3f102	62.597	52.232	68.752	5k81:1.B	1.79	0.97±0.05	1.8±1.5Å	82.8	12.4	4.8
	NWM005-3f103	52.462	55.714	67.96	5k82:1.B	1.79	0.97±0.05	1.8±1.5Å	88.2	8.6	3.2
	NWM005-3f104	63.325	54.872	67.655	5k83:1.A	1.75	0.96±0.05	1.9±1.6Å	80.1	17.2	2.7
	NWM009-3f101	46.897	58.957	61.603	3wus:1.A	1.64	0.94±0.05	2.1±1.7Å	85.5	8.6	5.9
	NWM009-3f102	57.255	54.51	69.906	5k81:1.B	1.8	0.97±0.05	1.8±1.5Å	87.6	8.1	4.3
	NWM009-3f103	48.342	57.632	65.847	5k82:1.B	1.8	0.97±0.05	1.8±1.5Å	91.4	7	1.6
	NWM009-3f104	64.185	54.382	67.12	5k83:1.A	1.74	0.96±0.05	1.9±1.6Å	90.3	5.4	4.3
	NWM017-3f101	47.599	61.11	61.343	3wus:1.A	1.63	0.94±0.05	2.1±1.7Å	83.9	12.9	3.2
	NWM017-3f102	62.257	57.619	68.962	5k81:1.B	1.8	0.97±0.05	1.8±1.5Å	80.1	12.9	7
	NWM017-3f103	51.488	59.664	68.651	5k82:1.B	1.8	0.97±0.05	1.8±1.5Å	84.9	10.8	4.3
	NWM017-3f104	65.366	55.827	66.843	5k83:1.A	1.75	0.96±0.05	1.9±1.6Å	86.6	10.8	2.7
	NWM018-3f101	47.19	60.292	61.061	3wus:1.A	1.65	0.95±0.05	2.1±1.6Å	84.4	11.8	3.8
	NWM018-3f102	51.46	53.676	67.137	5k81:1.B	1.8	0.97±0.05	1.8±1.5Å	83.3	11.8	4.8
	NWM018-3f103	50.044	59.124	66.674	5k82:1.B	1.8	0.97±0.05	1.8±1.5Å	84.4	10.2	5.4
	NWM018-3f104	65.449	54.335	66.198	5k83:1.A	1.76	0.96±0.05	1.9±1.5Å	86	10.8	3.2
	NWM019-3f101	65.94	54.673	63.077	3wus:1.A	1.64	0.94±0.05	2.1±1.7Å	86	8.1	5.9
	NWM019-3f102	51.393	55.278	68.723	5k81:1.B	1.8	0.97±0.05	1.8±1.5Å	84.4	9.7	5.9
	NWM019-3f103	51.026	57.997	68.803	5k82:1.B	1.8	0.97±0.05	1.8±1.5Å	84.4	10.8	4.9
	NWM019-3f104	64.025	56.887	67.646	5k83:1.A	1.75	0.96±0.05	1.9±1.6Å	86	10.8	3.2
	NWM025-3f101	50.838	51.461	63.866	3wus:1.A	1.64	0.94±0.05	2.1±1.7Å	82.8	12.4	4.8
	NWM025-3f102	49.507	57.937	67.517	5k81:1.B	1.8	0.97±0.05	1.8±1.5Å	83.9	11.3	4.8
	NWM025-3f103	51.257	59.199	68.301	5k82:1.B	1.8	0.97±0.05	1.8±1.5Å	84.4	11.8	3.8
	NWM025-3f104	65.329	55.802	67.786	5k83:1.A	1.78	0.97±0.05	1.8±1.5Å	83.3	11.3	5.4
	NWM033-3f101	54.318	53.017	46.817	3wus:1.A	1.63	0.94±0.05	2.1±1.7Å	86.6	9.1	4.3
	NWM033-3f102	48.95	53.381	64.946	5k81:1.B	1.8	0.97±0.05	1.8±1.5Å	84.9	11.8	3.2
	NWM033-3f103	49.193	52.808	64.994	5k82:1.B	1.8	0.97±0.05	1.8±1.5Å	83.9	11.8	4.3
	NWM033-3f104	65.965	54.297	66.599	5k83:1.A	1.74	0.96±0.05	1.9±1.6Å	85.5	9.1	5.4
	NWM065-3f101	55.882	51.597	48.284	3wus:1.A	1.63	0.94±0.05	2.1±1.7Å	82.8	11.8	5.4
	NWM065-3f102	65.657	57.393	67.586	5k81:1.B	1.8	0.97±0.05	1.8±1.5Å	89.2	7.5	3.2
	NWM065-3f103	49.41	50.247	64.339	5k82:1.B	1.8	0.97±0.05	1.8±1.5Å	87.6	7	5.4
	NWM065-3f104	65.701	53.532	66.116	5k83:1.A	1.75	0.96±0.05	1.9±1.6Å	82.8	11.8	5.4
	NWM066-3f101	53.819	50.594	49.589	3wus:1.A	1.65	0.95±0.05	2.1±1.6Å	83.9	12.4	3.8
	NWM066-3f102	66.662	57.448	68.187	5k81:1.B	1.8	0.97±0.05	1.8±1.5Å	86	8.6	5.4
	NWM066-3f103	48.2	53.386	65.674	5k82:1.B	1.8	0.97±0.05	1.8±1.5Å	84.9	11.8	3.2
	NWM066-3f104	65.734	57.611	65.966	5k83:1.A	1.75	0.96±0.05	1.9±1.6Å	85.5	9.1	5.4
	NWM081-3f101	52.1	49.982	50.207	3wus:1.A	1.64	0.94±0.05	2.1±1.7Å	82.8	9.7	7.5
	NWM081-3f102	63.595	59.327	68.253	5k81:1.B	1.8	0.97±0.05	1.8±1.5Å	87.1	8.6	4.3
	NWM081-3f103	51.348	57.877	67.293	5k82:1.B	1.8	0.97±0.05	1.8±1.5Å	83.3	12.9	3.8
	NWM081-3f104	65.732	56.041	67.438	5k83:1.A	1.75	0.96±0.05	1.9±1.6Å	89.2	7	3.8
	NWM129-3f101	55.468	50.943	47.033	3wus:1.A	1.65	0.95±0.05	2.1±1.6Å	82.8	12.4	4.8
	NWM129-3f102	64.438	50.905	65.246	5k81:1.B	1.8	0.97±0.05	1.8±1.5Å	81.7	12.4	5.9
	NWM129-3f103	50.662	50.892	66.331	5k82:1.B	1.8	0.97±0.05	1.8±1.5Å	87.1	10.8	2.2
	NWM129-3f104	67.852	57.315	69.366	5k83:1.A	1.77	0.96±0.05	1.8±1.5Å	90.3	6.5	3.2
	NWM130-3f101	64.708	50.593	61.952	3wus:1.A	1.64	0.94±0.05	2.1±1.7Å	82.8	13.4	3.8
	NWM130-3f102	58.988	51.238	67.419	5k81:1.B	1.79	0.97±0.05	1.8±1.5Å	83.9	14	2.2
	NWM130-3f103	53.137	55.479	68.344	5k82:1.B	1.79	0.97±0.05	1.8±1.5Å	86	11.3	2.7
	NWM130-3f104	60.453	56.37	69.592	5k83:1.A	1.75	0.96±0.05	1.9±1.6Å	86.6	10.2	3.2
	NWM131-3f101	49.722	55.035	64.728	3wus:1.A	1.66	0.95±0.05	2.0±1.6Å	86.6	10.8	2.7
	NWM131-3f102	64.657	53.504	66.063	5k81:1.B	1.8	0.97±0.05	1.8±1.5Å	81.2	12.4	6.5
	NWM131-3f103	49.683	55.113	66.335	5k82:1.B	1.8	0.97±0.05	1.8±1.5Å	83.3	10.8	5.9
	NWM131-3f104	65.263	55.212	66.129	5k83:1.A	1.76	0.96±0.05	1.9±1.5Å	88.2	7	4.8
	NWM133-3f101	58.473	51.36	48.292	3wus:1.A	1.64	0.94±0.05	2.1±1.7Å	88.7	7.5	3.8
	NWM133-3f102	64.572	54.847	66.445	5k81:1.B	1.79	0.97±0.05	1.8±1.5Å	82.8	12.4	4.8
	NWM133-3f103	50.803	57.414	67.454	5k82:1.B	1.79	0.97±0.05	1.8±1.5Å	88.7	7	4.3
	NWM133-3f104	66.145	56.285	68.098	5k83:1.A	1.75	0.96±0.05	1.9±1.6Å	85.5	10.8	3.8
	NWM137-3f101	57.626	53.952	47.748	3wus:1.A	1.62	0.94±0.05	2.1±1.7Å	86.6	9.1	4.3
	NWM137-3f102	67.308	53.32	64.58	5k81:1.B	1.8	0.97±0.05	1.8±1.5Å	88.2	9.1	2.7
	NWM137-3f103	48.392	50.575	63.696	5k82:1.B	1.8	0.97±0.05	1.8±1.5Å	88.7	9.1	2.2
	NWM137-3f104	65.446	55.567	66.949	5k83:1.A	1.74	0.96±0.05	1.9±1.6Å	86	10.2	3.8
	NWM145-3f101	53.783	48.329	62.927	3wus:1.A	1.65	0.95±0.05	2.1±1.6Å	84.4	10.8	4.8
	NWM145-3f102	63.351	59.119	72.084	5k81:1.B	1.8	0.97±0.05	1.8±1.5Å	80.1	14	5.9
	NWM145-3f103	48.092	55.058	65.338	5k82:1.B	1.8	0.97±0.05	1.8±1.5Å	87.1	8.1	4.8
	NWM145-3f104	64.984	55.525	68.078	5k83:1.A	1.75	0.96±0.05	1.9±1.6Å	83.3	13.4	3.2
	NWM193-3f101	55.639	53.628	46.29	3wus:1.A	1.64	0.94±0.05	2.1±1.7Å	82.3	11.8	5.9
	NWM193-3f102	51.555	53.253	67.679	5k81:1.B	1.8	0.97±0.05	1.8±1.5Å	85.5	10.2	4.3
	NWM193-3f103	49.541	57.623	66.928	5k82:1.B	1.8	0.97±0.05	1.8±1.5Å	90.9	7	2.2
	NWM193-3f104	65.099	54.865	66.176	5k83:1.A	1.74	0.96±0.05	1.9±1.6Å	86.6	10.2	3.2
	Table S9: Ancestral A3F-CD2 Models created through I-TASSER, Zn Coordinates, Templates, Confidence Scores and Ramachandran Plot information
	Protein	Zn Coordinates			Template	Itasser Scores			Ramachandran Plot
		X	Y	Z		Cscore	TM-Score	RMSD	Favoured	Allowed	Outlier
	GA01-3f101	57.254	67.607	61.558	5hx5:1.A	1.65	0.95±0.05	2.0±1.6Å	89.7	9.2	1.1
	GA01-3f102	59.559	67.734	61.58	5w2m:1.A	1.82	0.97±0.05	1.7±1.5Å	91.8	6.5	1.6
	GA01-3f103	65.44	49.508	55.039	5zvb:2.A	1.82	0.97±0.05	1.7±1.5Å	88.6	9.2	2.2
	GA01-3f104	61.799	62.368	48.2	4iou:1.A	1.77	0.96±0.05	1.8±1.5Å	85.9	12	2.2
	GA02-3f101	55.833	68.079	55.707	5hx5:1.A	1.65	0.95±0.05	2.0±1.6Å	89.7	7.1	3.3
	GA02-3f102	46.828	54.592	54.096	5w2m:1.A	1.82	0.97±0.05	1.7±1.5Å	92.9	6	1.1
	GA02-3f103	60.423	46.467	53.988	5zvb:2.A	1.82	0.97±0.05	1.7±1.5Å	89.7	8.2	2.2
	GA02-3f104	65.617	61.565	52.272	4iou:1.A	1.51	0.92±0.06	2.3±1.8Å	87.5	8.7	3.8
	GA03-3f101	58.468	66.801	57.127	5hx5:1.A	1.65	0.95±0.05	2.0±1.6Å	89.7	6.5	3.8
	GA03-3f102	46.799	54.077	55.24	5w2m:1.A	1.82	0.97±0.05	1.7±1.5Å	88.6	8.7	2.7
	GA03-3f103	63.232	47.505	57.651	5zvb:2.A	1.82	0.97±0.05	1.7±1.5Å	87.5	9.2	3.3
	GA03-3f104	64.062	59.945	48.788	4iou:1.A	1.77	0.96±0.05	1.8±1.5Å	88.6	8.7	2.7
	GA04-3f101	56.806	67.677	57.631	5hx5:1.A	1.64	0.94±0.05	2.1±1.6Å	88.6	9.8	1.6
	GA04-3f102	48.121	51.689	58.779	5w2m:1.A	1.82	0.97±0.05	1.7±1.5Å	87.5	10.3	2.2
	GA04-3f103	61.486	46.852	54.282	5zvb:2.A	1.82	0.97±0.05	1.7±1.5Å	89.7	9.2	1.1
	GA04-3f104	64.575	57.302	49.578	4iou:1.A	1.52	0.93±0.06	2.3±1.8Å	89.7	8.2	2.2
	OWM01-3f101	57.254	67.607	61.558	5hx5:1.A	1.65	0.95±0.05	2.0±1.6Å	89.7	9.2	1.1
	OWM01-3f102	59.559	67.734	61.58	5w2m:1.A	1.82	0.97±0.05	1.7±1.5Å	91.8	6.5	1.6
	OWM01-3f103	65.44	49.508	55.039	5zvb:2.A	1.82	0.97±0.05	1.7±1.5Å	88.6	9.2	2.2
	OWM01-3f104	61.799	62.368	48.2	4iou:1.A	1.77	0.96±0.05	1.8±1.5Å	85.9	12	2.2
	OWM02-3f102	47.522	52.856	53.125	5w2m:1.A	1.82	0.97±0.05	1.7±1.5Å	94	5.4	0.5
	OWM02-3f103	62.83	47.74	60.105	5zvb:2.A	1.82	0.97±0.05	1.7±1.5Å	88	10.3	1.6
	OWM02-3f104	63.545	61.218	49.491	4iou:1.A	1.78	0.97±0.05	1.8±1.5Å	88	9.8	2.2
	OWM02-3f105	61.483	67.319	57.912	5hx5:1.A	1.67	0.95±0.05	2.0±1.6Å	88	10.3	1.6
	OWM03-3f101	61.049	66.463	57.161	5hx5:1.A	1.67	0.95±0.05	2.0±1.6Å	89.1	8.2	2.7
	OWM03-3f102	47.794	53.472	53.508	5w2m:1.A	1.82	0.97±0.05	1.7±1.5Å	91.3	7.6	1.1
	OWM03-3f103	62.029	46.918	57.338	5zvb:2.A	1.82	0.97±0.05	1.7±1.5Å	85.9	8.2	6
	OWM03-3f104	62.84	58.443	47.08	4iou:1.A	1.77	0.96±0.05	1.8±1.5Å	83.7	14.1	2.2
	OWM04-3f101	55.833	68.079	55.707	5hx5:1.A	1.65	0.95±0.05	2.0±1.6Å	89.7	7.1	3.3
	OWM04-3f102	46.828	54.592	54.096	5w2m:1.A	1.82	0.97±0.05	1.7±1.5Å	92.9	6	1.1
	OWM04-3f103	60.423	46.467	53.988	5zvb:2.A	1.82	0.97±0.05	1.7±1.5Å	89.7	8.2	2.2
	OWM04-3f104	63.989	63.014	51.172	4iou:1.A	1.51	0.92±0.06	2.3±1.8Å	84.2	12	3.8
	OWM05-3f101	55.833	68.079	55.707	5hx5:1.A	1.65	0.95±0.05	2.0±1.6Å	89.7	7.1	3.3
	OWM05-3f102	46.828	54.592	54.096	5w2m:1.A	1.82	0.97±0.05	1.7±1.5Å	92.9	6	1.1
	OWM05-3f103	60.423	46.467	53.988	5zvb:2.A	1.82	0.97±0.05	1.7±1.5Å	89.7	8.2	2.2
	OWM05-3f104	63.511	63.341	50.922	4iou:1.A	1.51	0.92±0.06	2.3±1.8Å	85.9	8.7	5.4
	OWM06-3f101	59.353	67.167	58.698	5hx5:1.A	1.65	0.95±0.05	2.0±1.6Å	89.7	7.6	2.7
	OWM06-3f102	47.573	53.954	53.33	5w2m:1.A	1.82	0.97±0.05	1.7±1.5Å	91.8	6.5	1.6
	OWM06-3f103	60.998	47.285	54.877	5zvb:2.A	1.82	0.97±0.05	1.7±1.5Å	83.2	14.1	2.7
	OWM06-3f104	63.094	59.948	48.329	4iou:1.A	1.53	0.93±0.06	2.2±1.7Å	91.3	7.6	1.1
	OWM07-3f101	55.425	67.734	57.643	5hx5:1.A	1.65	0.95±0.05	2.0±1.6Å	87	12	1.1
	OWM07-3f102	64.804	61.071	65.063	5w2m:1.A	1.82	0.97±0.05	1.7±1.5Å	90.8	8.7	0.5
	OWM07-3f103	62.282	47.353	59.388	5zvb:2.A	1.82	0.97±0.05	1.7±1.5Å	88.6	8.7	2.7
	OWM07-3f104	63.516	60.874	48.58	4iou:1.A	1.54	0.93±0.06	2.2±1.7Å	86.4	11.4	2.2
	OWM08-3f101	54.871	67.789	58.054	5hx5:1.A	1.68	0.95±0.05	2.0±1.6Å	85.3	12	2.7
	OWM08-3f102	51.234	51.006	51.654	5w2m:1.A	1.82	0.97±0.05	1.7±1.5Å	89.7	8.7	1.6
	OWM08-3f103	59.966	45.474	58.874	5zvb:2.A	1.82	0.97±0.05	1.7±1.5Å	84.2	13	2.7
	OWM08-3f104	63.555	61.689	50.166	4iou:1.A	1.52	0.93±0.06	2.3±1.8Å	82.1	14.1	3.8
	OWM09-3f101	58.468	66.801	57.127	5hx5:1.A	1.65	0.95±0.05	2.0±1.6Å	89.7	6.5	3.8
	OWM09-3f102	61.232	68.214	58.138	5w2m:1.A	1.82	0.97±0.05	1.7±1.5Å	88.6	10.3	1.1
	OWM09-3f103	63.232	47.505	57.651	5zvb:2.A	1.82	0.97±0.05	1.7±1.5Å	87.5	9.2	3.3
	OWM09-3f104	64.062	59.945	48.788	4iou:1.A	1.77	0.96±0.05	1.8±1.5Å	88.6	8.7	2.7
	OWM10-3f101	60.109	67.726	57.261	5hx5:1.A	1.64	0.94±0.05	2.1±1.6Å	91.3	8.2	0.5
	OWM10-3f102	62.542	67.272	61.404	5w2m:1.A	1.82	0.97±0.05	1.7±1.5Å	88.6	10.3	1.1
	OWM10-3f103	63.185	50.389	63.566	5zvb:2.A	1.82	0.97±0.05	1.7±1.5Å	88.6	8.7	2.7
	OWM10-3f104	59.712	62.484	47.87	4iou:1.A	1.51	0.92±0.06	2.3±1.8Å	85.3	10.3	4.3
	OWM11-3f101	41.91	69.61	66.597	5hx5:1.A	1.65	0.95±0.05	2.0±1.6Å	89.7	9.2	1.1
	OWM11-3f102	51.246	48.203	56.432	5w2m:1.A	1.82	0.97±0.05	1.7±1.5Å	89.1	8.2	2.7
	OWM11-3f103	62.919	50.039	63.303	5zvb:2.A	1.82	0.97±0.05	1.7±1.5Å	90.8	6.5	2.7
	OWM11-3f104	63.029	65.021	53.341	4iou:1.A	1.51	0.92±0.06	2.3±1.8Å	88	9.2	2.7
	OWM12-3f101	56.769	67.795	55.968	5hx5:1.A	1.64	0.94±0.05	2.1±1.6Å	91.3	6	2.7
	OWM12-3f102	47.945	54.683	61.823	5w2m:1.A	1.82	0.97±0.05	1.7±1.5Å	90.2	7.1	2.7
	OWM12-3f103	65.36	49.506	58.074	5zvb:2.A	1.82	0.97±0.05	1.7±1.5Å	89.1	8.2	2.7
	OWM12-3f104	62.882	63.358	50.377	4iou:1.A	1.52	0.93±0.06	2.3±1.8Å	90.8	7.6	1.6
	OWM13-3f101	56.806	67.677	57.631	5hx5:1.A	1.64	0.94±0.05	2.1±1.6Å	88.6	9.8	1.6
	OWM13-3f102	48.121	51.689	58.779	5w2m:1.A	1.82	0.97±0.05	1.7±1.5Å	87.5	10.3	2.2
	OWM13-3f103	61.486	46.852	54.282	5zvb:2.A	1.82	0.97±0.05	1.7±1.5Å	89.7	9.2	1.1
	OWM13-3f104	65.384	57.107	50.192	4iou:1.A	1.52	0.93±0.06	2.3±1.8Å	86.4	10.9	2.7
	OWM14-3f101	55.879	67.554	58.824	5hx5:1.A	1.64	0.94±0.05	2.1±1.6Å	91.3	7.1	1.6
	OWM14-3f102	48.739	51.344	61.092	5w2m:1.A	1.82	0.97±0.05	1.7±1.5Å	88	9.2	2.7
	OWM14-3f103	63.29	49.649	63.941	5zvb:2.A	1.82	0.97±0.05	1.7±1.5Å	88.6	8.2	3.3
	OWM14-3f104	60.648	62.835	48.165	4iou:1.A	1.55	0.93±0.06	2.2±1.7Å	83.7	14.1	2.2
	OWM15-3f101	60.512	67.244	56.082	5hx5:1.A	1.64	0.94±0.05	2.1±1.6Å	88	8.7	3.3
	OWM15-3f102	51.72	48.159	57.065	5w2m:1.A	1.82	0.97±0.05	1.7±1.5Å	89.7	8.7	1.6
	OWM15-3f103	61.115	46.441	60.301	5zvb:2.A	1.82	0.97±0.05	1.7±1.5Å	87	10.3	2.7
	OWM15-3f104	60.828	63.46	48.37	4iou:1.A	1.53	0.93±0.06	2.2±1.7Å	85.9	12	2.2
	OWM16-3f101	55.903	67.723	59.237	5hx5:1.A	1.65	0.95±0.05	2.0±1.6Å	88	8.7	3.3
	OWM16-3f102	47.422	52.684	56.243	5w2m:1.A	1.82	0.97±0.05	1.7±1.5Å	90.8	8.2	1.1
	OWM16-3f103	66.591	50.148	56.494	5zvb:2.A	1.82	0.97±0.05	1.7±1.5Å	85.9	12	2.2
	OWM16-3f104	61.195	63.9	50.36	4iou:1.A	1.78	0.97±0.05	1.8±1.5Å	88.6	7.1	4.3
	NWM01-3f101	58.75	68.442	58.152	5hx5:1.A	1.63	0.94±0.05	2.1±1.7Å	85.9	12	2.2
	NWM01-3f102	49.689	55.058	59.982	5w2m:1.A	1.81	0.97±0.05	1.8±1.5Å	83.7	10.9	5.4
	NWM01-3f103	60.226	46.88	60.454	5zvb:2.A	1.81	0.97±0.05	1.8±1.5Å	87	8.2	4.9
	NWM01-3f104	61.713	63.695	49.177	4iou:1.A	1.78	0.97±0.05	1.8±1.5Å	84.2	12.5	3.3
	NWM02-3f101	58.82	66.961	57.833	5hx5:1.A	1.66	0.95±0.05	2.0±1.6Å	87.5	10.9	1.6
	NWM02-3f102	50.715	54.504	54.093	5w2m:1.A	1.82	0.97±0.05	1.7±1.5Å	86.4	10.9	2.7
	NWM02-3f103	68.633	53.905	63.326	5zvb:2.A	1.82	0.97±0.05	1.7±1.5Å	89.1	9.2	1.6
	NWM02-3f104	62.356	63.113	49.952	4iou:1.A	1.79	0.97±0.05	1.8±1.5Å	81.5	16.3	2.2
	NWM03-3f101	57.751	67.824	58.753	5hx5:1.A	1.65	0.95±0.05	2.0±1.6Å	84.8	12	3.3
	NWM03-3f102	48.686	52.917	59.831	5w2m:1.A	1.81	0.97±0.05	1.8±1.5Å	89.7	8.2	2.2
	NWM03-3f103	63.29	48.608	59.939	5zvb:2.A	1.8	0.97±0.05	1.8±1.5Å	86.4	9.8	3.8
	NWM03-3f104	64.385	64.933	51.845	4iou:1.A	1.78	0.97±0.05	1.8±1.5Å	84.8	12	3.3
	NWM04-3f101	59.175	68.153	56.006	5hx5:1.A	1.63	0.94±0.05	2.1±1.7Å	86.4	10.9	2.7
	NWM04-3f102	51.032	52.965	64.166	5w2m:1.A	1.81	0.97±0.05	1.8±1.5Å	88.6	10.3	1.1
	NWM04-3f103	67.905	51.253	60.495	5zvb:2.A	1.79	0.97±0.05	1.8±1.5Å	87.5	9.8	2.7
	NWM04-3f104	66.074	60.838	51.718	4iou:1.A	1.79	0.97±0.05	1.8±1.5Å	86.4	7.1	6.5
	NWM05-3f101	55.251	67.853	57.09	5hx5:1.A	1.64	0.94±0.05	2.1±1.6Å	80.4	14.7	4.9
	NWM05-3f102	50.245	55.479	54.267	5w2m:1.A	1.81	0.97±0.05	1.8±1.5Å	90.8	8.2	1.1
	NWM05-3f103	66.264	51.612	64.299	5zvb:2.A	1.81	0.97±0.05	1.8±1.5Å	87	10.9	2.2
	NWM05-3f104	65.204	63.874	51.378	4iou:1.A	1.77	0.96±0.05	1.8±1.5Å	85.3	9.8	4.9
	NWM06-3f101	58.454	67.67	57.608	5hx5:1.A	1.62	0.94±0.05	2.1±1.7Å	84.2	11.4	4.3
	NWM06-3f102	51.189	52.041	58.481	5w2m:1.A	1.81	0.97±0.05	1.8±1.5Å	85.3	9.8	4.9
	NWM06-3f103	67.247	51.872	63.7	5zvb:2.A	1.81	0.97±0.05	1.8±1.5Å	85.9	11.4	2.7
	NWM06-3f104	66.152	64.249	53.037	4iou:1.A	1.79	0.97±0.05	1.8±1.5Å	87	9.2	3.8
	NWM07-3f101	55.051	67.859	55.852	5hx5:1.A	1.62	0.94±0.05	2.1±1.7Å	88.6	9.2	2.2
	NWM07-3f102	50.195	57.5	54.741	5w2m:1.A	1.81	0.97±0.05	1.8±1.5Å	84.8	12	3.3
	NWM07-3f103	64.958	49.408	59.199	5zvb:2.A	1.81	0.97±0.05	1.8±1.5Å	87.5	10.3	2.2
	NWM07-3f104	64.839	62.283	50.143	4iou:1.A	1.8	0.97±0.05	1.8±1.5Å	84.8	9.8	5.4
	NWM09-3f101	57.228	67.735	58.66	5hx5:1.A	1.66	0.95±0.05	2.0±1.6Å	89.1	8.7	2.2
	NWM09-3f102	51.237	54.525	53.864	5w2m:1.A	1.82	0.97±0.05	1.7±1.5Å	87	9.2	3.8
	NWM09-3f103	62.172	54.295	68.583	5zvb:2.A	1.82	0.97±0.05	1.7±1.5Å	83.2	11.4	5.4
	NWM09-3f104	62.581	64.224	50.942	4iou:1.A	1.79	0.97±0.05	1.8±1.5Å	87.5	7.6	4.9
	NWM10-3f101	59.615	67.647	56.93	5hx5:1.A	1.66	0.95±0.05	2.0±1.6Å	89.1	8.7	2.2
	NWM10-3f102	51.507	53.366	64.606	5w2m:1.A	1.82	0.97±0.05	1.7±1.5Å	89.7	8.7	1.6
	NWM10-3f103	63.305	51.653	67.01	5zvb:2.A	1.82	0.97±0.05	1.7±1.5Å	88	9.2	2.7
	NWM10-3f104	62.618	62.423	48.866	4iou:1.A	1.79	0.97±0.05	1.8±1.5Å	86.4	9.2	4.3
	NWM11-3f101	57.457	67.641	57.333	5hx5:1.A	1.65	0.95±0.05	2.0±1.6Å	85.3	11.4	3.3
	NWM11-3f102	50.262	52.652	53.621	5w2m:1.A	1.81	0.97±0.05	1.8±1.5Å	89.7	7.1	3.3
	NWM11-3f103	66.477	51.204	62.425	5zvb:2.A	1.81	0.97±0.05	1.8±1.5Å	90.2	8.7	1.1
	NWM11-3f104	63.12	64.337	50.012	4iou:1.A	1.79	0.97±0.05	1.8±1.5Å	87	9.2	3.8
	NWM13-3f101	55.896	67.524	58.891	5hx5:1.A	1.65	0.95±0.05	2.0±1.6Å	83.2	10.9	6
	NWM13-3f102	64.78	67.497	65.299	5w2m:1.A	1.82	0.97±0.05	1.7±1.5Å	87	9.2	3.8
	NWM13-3f103	64.689	49.747	64.018	5zvb:2.A	1.82	0.97±0.05	1.7±1.5Å	87.5	9.8	2.7
	NWM13-3f104	64.714	64.303	51.403	4iou:1.A	1.78	0.97±0.05	1.8±1.5Å	89.7	7.6	2.7
	NWM14-3f101	60.417	67.931	58.512	5hx5:1.A	1.66	0.95±0.05	2.0±1.6Å	88	9.8	2.2
	NWM14-3f102	65.306	67.574	65.335	5w2m:1.A	1.82	0.97±0.05	1.7±1.5Å	87.5	9.8	2.7
	NWM14-3f103	65.618	49.765	59.976	5zvb:2.A	1.82	0.97±0.05	1.7±1.5Å	86.4	9.8	3.8
	NWM14-3f104	66.653	63.31	54.295	4iou:1.A	1.78	0.97±0.05	1.8±1.5Å	85.3	9.8	4.9
	NWM15-3f101	56.883	67.996	60.232	5hx5:1.A	1.65	0.95±0.05	2.0±1.6Å	91.8	6	2.2
	NWM15-3f102	48.865	55.2	53.957	5w2m:1.A	1.81	0.97±0.05	1.8±1.5Å	87	10.3	2.7
	NWM15-3f103	61.582	48.261	63.044	5zvb:2.A	1.81	0.97±0.05	1.8±1.5Å	84.8	10.3	4.9
	NWM15-3f104	64.829	63.84	50.675	4iou:1.A	1.8	0.97±0.05	1.8±1.5Å	88	7.6	4.3
	NWM17-3f101	51.742	66.616	55.928	5hx5:1.A	1.61	0.94±0.05	2.1±1.7Å	87.5	9.2	3.3
	NWM17-3f102	52.481	51.362	62.194	5w2m:1.A	1.81	0.97±0.05	1.8±1.5Å	89.7	7.6	2.7
	NWM17-3f103	63.688	49.357	62.927	5zvb:2.A	1.81	0.97±0.05	1.8±1.5Å	88	9.2	2.7
	NWM17-3f104	62.763	62.088	48.665	4iou:1.A	1.79	0.97±0.05	1.8±1.5Å	88.6	8.2	3.3
	NWM18-3f101	60.649	66.839	58.544	5hx5:1.A	1.63	0.94±0.05	2.1±1.7Å	83.7	13.6	2.7
	NWM18-3f102	49.597	53.982	56.899	5w2m:1.A	1.82	0.97±0.05	1.7±1.5Å	88.6	8.7	2.7
	NWM18-3f103	62.434	48.596	60.835	5zvb:2.A	1.82	0.97±0.05	1.7±1.5Å	89.1	8.7	2.2
	NWM18-3f104	61.848	65.105	50.179	4iou:1.A	1.78	0.97±0.05	1.8±1.5Å	88	8.7	3.3
	NWM19-3f101	56.509	66.756	61.267	5hx5:1.A	1.63	0.94±0.05	2.1±1.7Å	88	10.3	1.6
	NWM19-3f102	49.585	54.693	58.203	5w2m:1.A	1.82	0.97±0.05	1.7±1.5Å	88.6	8.7	2.7
	NWM19-3f103	65.527	50.235	63.714	5zvb:2.A	1.81	0.97±0.05	1.8±1.5Å	87.5	9.8	2.7
	NWM19-3f104	64.966	60.732	49.381	4iou:1.A	1.77	0.96±0.05	1.8±1.5Å	86.4	9.8	3.8
	NWM21-3f101	61.638	66.8	57.027	5hx5:1.A	1.62	0.94±0.05	2.1±1.7Å	85.3	12	2.7
	NWM21-3f102	61.262	66.231	66.157	5w2m:1.A	1.81	0.97±0.05	1.8±1.5Å	89.7	8.7	1.6
	NWM21-3f103	64.2	49.629	62.017	5zvb:2.A	1.81	0.97±0.05	1.8±1.5Å	87	9.8	3.3
	NWM21-3f104	58.318	62.408	47.193	4iou:1.A	1.8	0.97±0.05	1.8±1.5Å	87.5	9.2	3.3
	NWM23-3f101	63.739	65.932	58.311	5hx5:1.A	1.63	0.94±0.05	2.1±1.7Å	87	10.3	2.7
	NWM23-3f102	63.32	66.519	66.477	5w2m:1.A	1.82	0.97±0.05	1.7±1.5Å	87.5	9.2	3.3
	NWM23-3f103	65.696	51.572	64.692	5zvb:2.A	1.82	0.97±0.05	1.7±1.5Å	89.1	7.6	3.3
	NWM23-3f104	64.392	66.15	54.618	4iou:1.A	1.79	0.97±0.05	1.8±1.5Å	85.3	9.2	5.4
	NWM25-3f101	54	67.731	56.395	5hx5:1.A	1.63	0.94±0.05	2.1±1.7Å	88	7.6	4.3
	NWM25-3f102	64.354	68.207	65.197	5w2m:1.A	1.82	0.97±0.05	1.7±1.5Å	84.8	12	3.3
	NWM25-3f103	63.028	49.079	62.849	5zvb:2.A	1.8	0.97±0.05	1.8±1.5Å	85.3	10.3	4.3
	NWM25-3f104	66.47	62.49	52.806	4iou:1.A	1.79	0.97±0.05	1.8±1.5Å	85.9	12	2.2
	NWM29-3f101	64.337	65.798	57.874	5hx5:1.A	1.64	0.94±0.05	2.1±1.6Å	90.8	7.1	2.2
	NWM29-3f102	50.007	53.579	57.13	5w2m:1.A	1.81	0.97±0.05	1.8±1.5Å	87	11.4	1.6
	NWM29-3f103	64.202	49.69	62.038	5zvb:2.A	1.81	0.97±0.05	1.8±1.5Å	87	10.9	2.2
	NWM29-3f104	59.38	62.578	47.511	4iou:1.A	1.79	0.97±0.05	1.8±1.5Å	88.6	9.8	1.6
	Table S10: Ancestral A3G-CD1 Models created through I-TASSER, Zn Coordinates, Templates, Confidence Scores and Ramachandran Plot information
	Protein	Zn Coordinates			Template	Itasser Scores			Ramachandran Plot
		X	Y	Z		Cscore	TM-Score	RMSD	Favoured	Allowed	Outlier
	Ga00001-3g101	46.617	60.486	59.597	5k81:1.A	1.81	0.97±0.05	1.8±1.5Å	88.2	6.4	5.3
	Ga00001-3g102	48.804	59.645	64.844	5k82:1.A	1.81	0.97±0.05	1.8±1.5Å	86.6	8	5.3
	Ga00001-3g103	48.804	59.645	64.844	5k82:1.B	1.81	0.97±0.05	1.8±1.5Å	86.6	8	5.3
	Ga00001-3g104	65.133	55.309	65.553	5k83:1.A	1.72	0.96±0.05	1.9±1.6Å	87.7	7	5.3
	Ga00002-3g101	45.958	55.695	59.369	5k81:1.A	1.81	0.97±0.05	1.8±1.5Å	89.3	8	2.7
	Ga00002-3g102	49.004	59.811	64.973	5k82:1.A	1.81	0.97±0.05	1.8±1.5Å	89.3	6.4	4.3
	Ga00002-3g103	49.673	56.11	66.053	5k82:1.B	1.81	0.97±0.05	1.8±1.5Å	88.2	8.6	3.2
	Ga00002-3g104	63.902	55.558	67.175	5k83:1.A	1.72	0.96±0.05	1.9±1.6Å	90.4	7	2.7
	Ga00003-3g101	46.543	56.385	63.058	5k81:1.A	1.81	0.97±0.05	1.8±1.5Å	86.6	9.6	3.7
	Ga00003-3g102	48.299	52.214	63.048	5k82:1.A	1.81	0.97±0.05	1.8±1.5Å	82.9	13.4	3.7
	Ga00003-3g103	48.299	52.214	63.048	5k82:1.B	1.81	0.97±0.05	1.8±1.5Å	82.9	13.4	3.7
	Ga00003-3g104	63.331	57.416	67.419	5k83:1.A	1.7	0.95±0.05	2.0±1.6Å	86.1	10.2	3.7
	Ga00005-3g101	45.809	54.187	59.227	5k81:1.A	1.81	0.97±0.05	1.8±1.5Å	86.1	10.7	3.2
	Ga00005-3g102	49.448	58.529	66.48	5k82:1.A	1.81	0.97±0.05	1.8±1.5Å	88.8	6.4	4.8
	Ga00005-3g103	49.448	58.529	66.48	5k82:1.B	1.81	0.97±0.05	1.8±1.5Å	88.8	6.4	4.8
	Ga00005-3g104	66.465	55.954	65.901	5k83:1.A	1.72	0.96±0.05	1.9±1.6Å	87.7	6.4	5.9
	Ga00065-3g101	45.145	55.539	59.251	5k81:1.A	1.81	0.97±0.05	1.8±1.5Å	88.8	7.5	3.7
	Ga00065-3g102	51.978	56.929	68.578	5k82:1.A	1.81	0.97±0.05	1.8±1.5Å	83.4	11.2	5.3
	Ga00065-3g103	51.833	56.787	68.813	5k82:1.B	1.81	0.97±0.05	1.8±1.5Å	81.8	11.2	7
	Ga00065-3g104	65.418	52.664	64.183	5k83:1.A	1.71	0.95±0.05	2.0±1.6Å	87.7	9.6	2.7
	Ga00129-3g101	45.8	53.855	59.548	5k81:1.A	1.81	0.97±0.05	1.8±1.5Å	84.5	9.6	5.9
	Ga00129-3g102	48.609	53.918	65.365	5k82:1.A	1.81	0.97±0.05	1.8±1.5Å	84.5	11.2	4.3
	Ga00129-3g103	48.843	54.138	65.253	5k82:1.B	1.81	0.97±0.05	1.8±1.5Å	84.5	10.2	5.3
	Ga00129-3g104	66.428	55.383	66.973	5k83:1.A	1.72	0.96±0.05	1.9±1.6Å	80.7	12.3	7
	Ga00257-3g101	46.566	57.922	60.808	5k81:1.A	1.81	0.97±0.05	1.8±1.5Å	88.8	10.7	0.5
	Ga00257-3g102	51.046	57.498	67.295	5k82:1.A	1.81	0.97±0.05	1.8±1.5Å	88.8	7.5	3.7
	Ga00257-3g103	51.046	57.498	67.295	5k82:1.B	1.81	0.97±0.05	1.8±1.5Å	88.8	7.5	3.7
	Ga00257-3g104	62.889	54.216	65.891	5k83:1.A	1.69	0.95±0.05	2.0±1.6Å	89.8	4.3	5.9
	Ga00258-3g101	44.853	58.439	57.826	5k81:1.A	1.81	0.97±0.05	1.8±1.5Å	88.2	7.5	4.3
	Ga00258-3g102	48.539	59.899	65.66	5k82:1.A	1.81	0.97±0.05	1.8±1.5Å	87.7	8.6	3.7
	Ga00258-3g103	48.539	59.899	65.66	5k82:1.B	1.81	0.97±0.05	1.8±1.5Å	87.7	8.6	3.7
	Ga00258-3g104	64.276	52.349	65.807	5k83:1.A	1.73	0.96±0.05	1.9±1.6Å	87.2	10.2	2.7
	Ga00261-3g101	66.225	56.069	68.444	5k81:1.A	1.82	0.97±0.05	1.8±1.5Å	91.4	6.4	2.1
	Ga00261-3g102	51.18	57.6	68.126	5k82:1.A	1.82	0.97±0.05	1.8±1.5Å	91.4	7	1.6
	Ga00261-3g103	51.18	57.6	68.126	5k82:1.B	1.82	0.97±0.05	1.8±1.5Å	91.4	7	1.6
	Ga00261-3g104	65.188	56.301	68.305	5k83:1.A	1.72	0.96±0.05	1.9±1.6Å	89.3	7	3.7
	Ga01025-3g101	66.251	61.396	65.617	5k81:1.A	1.81	0.97±0.05	1.8±1.5Å	84	11.2	4.8
	Ga01025-3g102	49.997	57.295	66.964	5k82:1.A	1.81	0.97±0.05	1.8±1.5Å	85	11.8	3.2
	Ga01025-3g103	49.997	57.295	66.964	5k82:1.B	1.81	0.97±0.05	1.8±1.5Å	85	11.8	3.2
	Ga01025-3g104	64.466	55.426	66.452	5k83:1.A	1.72	0.96±0.05	1.9±1.6Å	86.1	9.6	4.3
	Ga02049-3g101	63.011	54.894	67.216	5k81:1.A	1.81	0.97±0.05	1.8±1.5Å	89.3	7.5	3.2
	Ga02049-3g102	50.097	54.011	66.453	5k82:1.A	1.81	0.97±0.05	1.8±1.5Å	89.8	6.4	3.7
	Ga02049-3g103	50.097	54.011	66.453	5k82:1.B	1.81	0.97±0.05	1.8±1.5Å	89.8	6.4	3.7
	Ga02049-3g104	59.374	53.091	68.179	5k83:1.A	1.71	0.95±0.05	2.0±1.6Å	87.2	9.1	3.7
	Ga02050-3g101	44.798	56.512	57.934	5k81:1.A	1.81	0.97±0.05	1.8±1.5Å	89.8	7.5	2.7
	Ga02050-3g102	50.35	56.292	66.984	5k82:1.A	1.81	0.97±0.05	1.8±1.5Å	87.2	9.1	3.7
	Ga02050-3g103	50.35	56.292	66.984	5k82:1.B	1.81	0.97±0.05	1.8±1.5Å	87.2	9.1	3.7
	Ga02050-3g104	67.012	57.17	67.993	5k83:1.A	1.71	0.95±0.05	2.0±1.6Å	88.2	9.6	2.1
	Ga02053-3g101	46.202	59.996	59.526	5k81:1.A	1.81	0.97±0.05	1.8±1.5Å	89.8	8	2.1
	Ga02053-3g102	50.041	56.491	66.357	5k82:1.A	1.81	0.97±0.05	1.8±1.5Å	87.7	9.6	2.7
	Ga02053-3g103	50.041	56.491	66.357	5k82:1.B	1.81	0.97±0.05	1.8±1.5Å	87.7	9.6	2.7
	Ga02053-3g104	62.735	55.338	66.935	5k83:1.A	1.72	0.96±0.05	1.9±1.6Å	90.4	7.5	2.1
	Ga02177-3g101	53.545	53.961	67.91	5k81:1.A	1.81	0.97±0.05	1.8±1.5Å	83.4	11.8	4.8
	Ga02177-3g102	49.658	56.653	65.58	5k82:1.A	1.81	0.97±0.05	1.8±1.5Å	87.7	8	4.3
	Ga02177-3g103	49.658	56.653	65.58	5k82:1.B	1.81	0.97±0.05	1.8±1.5Å	87.7	8	4.3
	Ga02177-3g104	67.616	53.322	61.739	5k83:1.A	1.71	0.95±0.05	2.0±1.6Å	89.3	7	3.7
	Ga02305-3g101	50.671	55.021	66.596	5k81:1.A	1.81	0.97±0.05	1.8±1.5Å	85.6	8.6	5.9
	Ga02305-3g102	48.928	59.984	65.405	5k82:1.A	1.81	0.97±0.05	1.8±1.5Å	87.7	8	4.3
	Ga02305-3g103	48.928	59.984	65.405	5k82:1.B	1.81	0.97±0.05	1.8±1.5Å	87.7	8	4.3
	Ga02305-3g104	62.992	55.319	67.151	5k83:1.A	1.72	0.96±0.05	1.9±1.6Å	91.4	5.9	2.7
	Ga03073-3g101	46.227	55.782	58.338	5k81:1.A	1.81	0.97±0.05	1.8±1.5Å	87.7	9.6	2.7
	Ga03073-3g102	47.725	53.287	62.55	5k82:1.A	1.81	0.97±0.05	1.8±1.5Å	87.2	9.6	3.2
	Ga03073-3g103	47.512	53.143	63.01	5k82:1.B	1.81	0.97±0.05	1.8±1.5Å	89.3	8	2.7
	Ga03073-3g104	65.529	60.458	66.814	5k83:1.A	1.73	0.96±0.05	1.9±1.6Å	88.2	6.4	5.3
	Ga04097-3g101	67.064	55.679	64.325	5k81:1.A	1.8	0.97±0.05	1.8±1.5Å	84.5	9.6	5.9
	Ga04097-3g102	52.296	52.618	67.245	5k82:1.A	1.8	0.97±0.05	1.8±1.5Å	87.7	8.6	3.7
	Ga04097-3g103	52.296	52.618	67.245	5k82:1.B	1.8	0.97±0.05	1.8±1.5Å	87.7	8.6	3.7
	Ga04097-3g104	64.367	54.335	65.774	5k83:1.A	1.71	0.95±0.05	2.0±1.6Å	84.5	9.1	6.4
	Ga06145-3g101	62.811	54.709	66.959	5k81:1.A	1.8	0.97±0.05	1.8±1.5Å	88.2	7.5	4.3
	Ga06145-3g102	49.157	59.367	66.078	5k82:1.A	1.8	0.97±0.05	1.8±1.5Å	84.5	9.1	6.4
	Ga06145-3g103	49.157	59.367	66.078	5k82:1.B	1.8	0.97±0.05	1.8±1.5Å	84.5	9.1	6.4
	Ga06145-3g104	62.987	54.377	67.055	5k83:1.A	1.7	0.95±0.05	2.0±1.6Å	88.2	8.6	3.2
	Ga16385-3g101	46.571	56.642	62.122	5k81:1.A	1.81	0.97±0.05	1.8±1.5Å	87.7	10.2	2.1
	Ga16385-3g102	50.976	52.999	66.77	5k82:1.A	1.81	0.97±0.05	1.8±1.5Å	89.8	6.4	3.7
	Ga16385-3g103	50.976	52.999	66.77	5k82:1.B	1.81	0.97±0.05	1.8±1.5Å	89.8	6.4	3.7
	Ga16385-3g104	66.217	56.883	66.725	5k83:1.A	1.72	0.96±0.05	1.9±1.6Å	87.2	7.5	5.3
	Ga18433-3g101	46.383	56.436	61.544	5k81:1.A	1.81	0.97±0.05	1.8±1.5Å	85.6	9.1	5.3
	Ga18433-3g102	51.409	52.588	67.029	5k82:1.A	1.81	0.97±0.05	1.8±1.5Å	88.8	8	3.2
	Ga18433-3g103	51.409	52.588	67.029	5k82:1.B	1.81	0.97±0.05	1.8±1.5Å	88.8	8	3.2
	Ga18433-3g104	62.515	54.97	67.7	5k83:1.A	1.73	0.96±0.05	1.9±1.6Å	89.3	7	3.7
	OWM01-3g101	49.926	55.592	66.585	5k81:1.A	1.81	0.97±0.05	1.8±1.5Å	88.2	7.5	4.3
	OWM01-3g102	49.401	52.642	64.732	5k82:1.A	1.81	0.97±0.05	1.8±1.5Å	88.8	6.4	4.8
	OWM01-3g103	49.401	52.642	64.732	5k82:1.B	1.81	0.97±0.05	1.8±1.5Å	88.8	6.4	4.8
	OWM01-3g104	64.299	56.723	66.082	5k83:1.A	1.7	0.95±0.05	2.0±1.6Å	82.4	10.2	7.5
	OWM02-3g101	64.855	56.313	65.988	5k81:1.A	1.81	0.97±0.05	1.8±1.5Å	86.6	9.6	3.7
	OWM02-3g102	54.227	58.415	69.162	5k82:1.A	1.81	0.97±0.05	1.8±1.5Å	90.4	5.9	3.7
	OWM02-3g103	54.173	58.369	69.706	5k82:1.B	1.81	0.97±0.05	1.8±1.5Å	87.7	10.2	2.1
	OWM02-3g104	66.692	55.548	64.432	5k83:1.A	1.71	0.95±0.05	2.0±1.6Å	85.6	9.6	4.8
	OWM03-3g101	65.222	53.248	64.269	5k81:1.A	1.81	0.97±0.05	1.8±1.5Å	90.4	7	2.7
	OWM03-3g102	49.004	54.167	65.836	5k82:1.A	1.81	0.97±0.05	1.8±1.5Å	88.2	6.4	5.3
	OWM03-3g103	49.033	54.226	65.862	5k82:1.B	1.81	0.97±0.05	1.8±1.5Å	87.7	6.4	5.9
	OWM03-3g104	66.206	53.865	65.552	5k83:1.A	1.71	0.95±0.05	2.0±1.6Å	89.3	6.4	4.3
	OWM04-3g101	64.636	59.507	67.305	5k81:1.A	1.81	0.97±0.05	1.8±1.5Å	86.1	7.5	6.4
	OWM04-3g102	50.088	54.527	66.272	5k82:1.A	1.81	0.97±0.05	1.8±1.5Å	87.7	7	5.3
	OWM04-3g103	50.088	54.527	66.272	5k82:1.B	1.81	0.97±0.05	1.8±1.5Å	87.7	7	5.3
	OWM04-3g104	66.432	55.989	64.491	5k83:1.A	1.7	0.95±0.05	2.0±1.6Å	87.7	5.9	6.4
	OWM05-3g101	65.686	51.44	63.855	5k81:1.A	1.81	0.97±0.05	1.8±1.5Å	86.1	9.1	4.8
	OWM05-3g102	47.888	50.841	62.269	5k82:1.A	1.81	0.97±0.05	1.8±1.5Å	90.9	6.4	2.7
	OWM05-3g103	47.888	50.841	62.269	5k82:1.B	1.81	0.97±0.05	1.8±1.5Å	90.9	6.4	2.7
	OWM05-3g104	64.627	51.51	63.86	5k83:1.A	1.71	0.95±0.05	2.0±1.6Å	87.7	11.2	1.1
	OWM06-3g101	63.117	52.389	67.494	5k81:1.A	1.81	0.97±0.05	1.8±1.5Å	85.6	11.2	3.2
	OWM06-3g102	51.122	58.826	67.507	5k82:1.A	1.81	0.97±0.05	1.8±1.5Å	86.1	8.6	5.3
	OWM06-3g103	50.961	58.833	67.982	5k82:1.B	1.81	0.97±0.05	1.8±1.5Å	87.2	8	4.8
	OWM06-3g104	63.683	57.975	66.163	5k83:1.A	1.72	0.96±0.05	1.9±1.6Å	84.5	11.2	4.3
	OWM07-3g101	63.056	53.06	65.781	5k81:1.A	1.81	0.97±0.05	1.8±1.5Å	83.4	11.8	4.8
	OWM07-3g102	49.404	52.274	65.01	5k82:1.A	1.81	0.97±0.05	1.8±1.5Å	86.6	10.7	2.7
	OWM07-3g103	49.812	52.77	65.378	5k82:1.B	1.81	0.97±0.05	1.8±1.5Å	88.8	7.5	3.7
	OWM07-3g104	64.122	54.329	66.959	5k83:1.A	1.71	0.95±0.05	2.0±1.6Å	87.7	7.5	4.8
	OWM08-3g101	54.868	51.589	68.172	5k81:1.A	1.8	0.97±0.05	1.8±1.5Å	83.4	12.8	3.7
	OWM08-3g102	48.583	55.37	65.449	5k82:1.A	1.8	0.97±0.05	1.8±1.5Å	89.3	7.5	3.2
	OWM08-3g103	48.72	55.36	65.084	5k82:1.B	1.8	0.97±0.05	1.8±1.5Å	87.2	8.6	4.3
	OWM08-3g104	60.952	50.385	65.552	5k83:1.A	1.71	0.95±0.05	2.0±1.6Å	86.6	10.7	2.7
	NWM0001-3g101	63.371	56.714	68.011	5k81:1.A	1.78	0.97±0.05	1.8±1.5Å	88.8	7.4	3.7
	NWM0001-3g102	50.549	54.485	67.724	5k82:1.A	1.78	0.97±0.05	1.8±1.5Å	87.2	7.4	5.3
	NWM0001-3g103	51.346	54.175	67.069	5k82:1.B	1.78	0.97±0.05	1.8±1.5Å	88.3	6.4	5.3
	NWM0001-3g104	63.938	57.63	68.615	5k83:1.A	1.66	0.95±0.05	2.1±1.6Å	87.8	9	3.2
	NWM0003-3g101	63.467	57.369	68.075	5k81:1.A	1.78	0.97±0.05	1.8±1.5Å	90.4	5.3	4.3
	NWM0003-3g102	50.35	52.57	65.177	5k82:1.A	1.78	0.97±0.05	1.8±1.5Å	88.3	6.4	5.3
	NWM0003-3g103	50.35	52.57	65.177	5k82:1.B	1.78	0.97±0.05	1.8±1.5Å	88.3	6.4	5.3
	NWM0003-3g104	63.705	58.72	69.849	5k83:1.A	1.67	0.95±0.05	2.0±1.6Å	88.3	9.6	2.1
	NWM0005-3g101	47.743	55.918	63.428	5k81:1.A	1.78	0.97±0.05	1.8±1.5Å	87.2	9	3.7
	NWM0005-3g102	47.426	53.195	64.004	5k82:1.A	1.77	0.96±0.05	1.9±1.5Å	90.4	5.9	3.7
	NWM0005-3g103	47.426	53.195	64.004	5k82:1.B	1.77	0.96±0.05	1.9±1.5Å	90.4	5.9	3.7
	NWM0005-3g104	67.43	57.168	65.963	5k83:1.A	1.66	0.95±0.05	2.1±1.6Å	86.7	7.4	5.9
	NWM0007-3g101	53.688	52.716	68.161	5k81:1.A	1.78	0.97±0.05	1.8±1.5Å	88.8	5.3	5.9
	NWM0007-3g102	49.261	54.522	66.609	5k82:1.A	1.77	0.96±0.05	1.9±1.5Å	86.7	8	5.3
	NWM0007-3g103	46.897	53.231	64.464	5k82:1.B	1.77	0.96±0.05	1.9±1.5Å	83.5	9.6	6.9
	NWM0007-3g104	65.045	60.285	65.964	5k83:1.A	1.65	0.95±0.05	2.1±1.7Å	90.4	6.4	3.2
	NWM0009-3g101	53.104	54.399	68.998	5k81:1.A	1.78	0.97±0.05	1.8±1.5Å	87.8	7.4	4.8
	NWM0009-3g102	52.172	59.472	67.178	5k82:1.A	1.78	0.97±0.05	1.8±1.5Å	88.8	8	3.2
	NWM0009-3g103	52.172	59.472	67.178	5k82:1.B	1.78	0.97±0.05	1.8±1.5Å	88.8	8	3.2
	NWM0009-3g104	66.159	55.803	67.972	5k83:1.A	1.65	0.95±0.05	2.1±1.7Å	88.3	9	2.7
	NWM0011-3g101	63.034	57.597	67.849	5k81:1.A	1.78	0.97±0.05	1.8±1.5Å	87.2	7.4	5.3
	NWM0011-3g102	48.685	55.557	65.421	5k82:1.A	1.78	0.97±0.05	1.8±1.5Å	83.5	10.1	6.4
	NWM0011-3g103	48.685	55.557	65.421	5k82:1.B	1.75	0.96±0.05	1.9±1.6Å	83.5	10.1	6.4
	NWM0011-3g104	63.209	56.331	67.609	5k83:1.A	1.66	0.95±0.05	2.1±1.6Å	88.8	6.9	4.3
	NWM0013-3g101	58.535	54.235	69.463	5k81:1.A	1.78	0.97±0.05	1.8±1.5Å	88.3	6.9	4.8
	NWM0013-3g102	50.483	47.756	61.505	5k82:1.A	1.77	0.96±0.05	1.9±1.5Å	87.8	10.1	2.1
	NWM0013-3g103	48.34	50.074	62.624	5k82:1.B	1.77	0.96±0.05	1.9±1.5Å	90.4	6.4	3.2
	NWM0013-3g104	69.136	57.12	63.191	5k83:1.A	1.66	0.95±0.05	2.1±1.6Å	86.2	6.9	6.9
	NWM0017-3g101	62.271	59.878	69.285	5k81:1.A	1.78	0.97±0.05	1.8±1.5Å	88.3	8.5	3.2
	NWM0017-3g102	52.021	51.3	67.117	5k82:1.A	1.77	0.96±0.05	1.9±1.5Å	85.1	10.6	4.3
	NWM0017-3g103	51.016	62.439	66.004	5k82:1.B	1.77	0.96±0.05	1.9±1.5Å	92	4.8	3.2
	NWM0017-3g104	60.638	59.91	66.353	5k83:1.A	1.67	0.95±0.05	2.0±1.6Å	85.1	12.2	2.7
	NWM0021-3g101	60.826	58.839	66.708	5k81:1.A	1.78	0.97±0.05	1.8±1.5Å	90.4	8	1.6
	NWM0021-3g102	52.329	56.28	68.45	5k82:1.A	1.76	0.96±0.05	1.9±1.6Å	91.5	4.8	3.7
	NWM0021-3g103	52.329	56.28	68.45	5k82:1.B	1.76	0.96±0.05	1.9±1.6Å	91.5	4.8	3.7
	NWM0021-3g104	69.222	56.237	61.47	5k83:1.A	1.64	0.94±0.05	2.1±1.7Å	89.9	7.4	2.7
	NWM0025-3g101	45.273	58.899	56.161	5k81:1.A	1.78	0.97±0.05	1.8±1.5Å	87.8	9	3.2
	NWM0025-3g102	50.975	57.464	67.492	5k82:1.A	1.74	0.96±0.05	1.9±1.6Å	86.2	8.5	5.3
	NWM0025-3g103	53.851	51.996	67.19	5k82:1.B	1.74	0.96±0.05	1.9±1.6Å	86.7	9.6	3.7
	NWM0025-3g104	64.632	51.288	66.436	5k83:1.A	1.64	0.94±0.05	2.1±1.7Å	87.8	7.4	4.8
	NWM0033-3g101	65.474	51.983	66.629	5k81:1.A	1.77	0.96±0.05	1.9±1.5Å	86.7	9	4.3
	NWM0033-3g102	48.258	62.703	62.447	5k82:1.A	1.76	0.96±0.05	1.9±1.6Å	84.6	9.6	5.9
	NWM0033-3g103	48.258	62.703	62.447	5k82:1.B	1.76	0.96±0.05	1.9±1.6Å	84.6	9.6	5.9
	NWM0033-3g104	62.987	56.72	68.916	5k83:1.A	1.65	0.95±0.05	2.1±1.7Å	86.7	6.4	6.9
	NWM0513-3g101	52.164	56.377	68.256	5k81:1.A	1.77	0.96±0.05	1.9±1.5Å	84.6	12.2	3.2
	NWM0513-3g102	54.478	56.132	69.482	5k82:1.A	1.77	0.96±0.05	1.9±1.5Å	87.8	9.6	2.7
	NWM0513-3g103	54.394	56.335	70.48	5k82:1.B	1.77	0.96±0.05	1.9±1.5Å	89.4	6.9	3.7
	NWM0513-3g104	64.16	56.623	69.638	5k83:1.A	1.68	0.95±0.05	2.0±1.6Å	87.8	8	4.3
	NWM0517-3g101	51.551	60.627	68.118	5k81:1.A	1.78	0.97±0.05	1.8±1.5Å	85.6	11.7	2.7
	NWM0517-3g102	50.739	55.639	67.193	5k82:1.A	1.77	0.96±0.05	1.9±1.5Å	86.2	10.1	3.7
	NWM0517-3g103	50.739	55.639	67.193	5k82:1.B	1.77	0.96±0.05	1.9±1.5Å	86.2	10.1	3.7
	NWM0517-3g104	67.77	53.755	62.219	5k83:1.A	1.66	0.95±0.05	2.1±1.6Å	89.9	6.4	3.7
	NWM0521-3g101	44.015	56.549	56.556	5k81:1.A	1.78	0.97±0.05	1.8±1.5Å	86.2	9	4.8
	NWM0521-3g102	50.615	58.835	67.64	5k82:1.A	1.77	0.96±0.05	1.9±1.5Å	88.8	4.8	6.4
	NWM0521-3g103	50.615	58.835	67.64	5k82:1.B	1.77	0.96±0.05	1.9±1.5Å	88.8	4.8	6.4
	NWM0521-3g104	64.681	57.581	69.076	5k83:1.A	1.65	0.95±0.05	2.1±1.7Å	84.6	11.7	3.7
	NWM4097-3g101	53.623	56.151	69.8	5k81:1.A	1.78	0.97±0.05	1.8±1.5Å	89.4	7.4	3.2
	NWM4097-3g102	51.158	54.646	67.04	5k82:1.A	1.78	0.97±0.05	1.8±1.5Å	88.8	5.3	5.9
	NWM4097-3g103	51.134	55.623	67.305	5k82:1.B	1.78	0.97±0.05	1.8±1.5Å	88.8	7.4	3.7
	NWM4097-3g104	60.988	55.322	67.934	5k83:1.A	1.67	0.95±0.05	2.1±1.6Å	82	6.9	1.1
	NWM4099-3g101	54.972	55.446	68.557	5k81:1.A	1.78	0.97±0.05	1.8±1.5Å	90.4	6.9	2.7
	NWM4099-3g102	51.165	54.866	66.83	5k82:1.A	1.78	0.97±0.05	1.8±1.5Å	91.5	5.9	2.7
	NWM4099-3g103	51.165	54.866	66.83	5k82:1.B	1.78	0.97±0.05	1.8±1.5Å	91.5	5.9	2.7
	NWM4099-3g104	63.558	53.219	65.126	5k83:1.A	1.65	0.95±0.05	2.1±1.7Å	85.6	9	5.3
	NWM4101-3g101	58.055	53.656	69.657	5k81:1.A	1.78	0.97±0.05	1.8±1.5Å	88.8	8.5	2.7
	NWM4101-3g102	49.237	52.295	64.7	5k82:1.A	1.78	0.97±0.05	1.8±1.5Å	88.3	10.1	1.6
	NWM4101-3g103	50.917	56.71	68.449	5k82:1.B	1.77	0.96±0.05	1.9±1.5Å	86.7	9	4.3
	NWM4101-3g104	64.417	58.458	69.111	5k83:1.A	1.67	0.95±0.05	2.0±1.6Å	91	6.4	2.7
	NWM4105-3g101	46.923	61.049	56.964	5k81:1.A	1.78	0.97±0.05	1.8±1.5Å	87.2	10.6	2.1
	NWM4105-3g102	55.968	55.555	70.104	5k82:1.A	1.74	0.96±0.05	1.9±1.6Å	88.3	8	3.7
	NWM4105-3g103	53.519	56.835	70.093	5k82:1.B	1.75	0.96±0.05	1.9±1.6Å	86.7	9	4.3
	NWM4105-3g104	62.626	60.913	68.524	5k83:1.A	1.66	0.95±0.05	2.1±1.6Å	86.2	9.6	4.3
	NWM4109-3g101	62.994	55.368	65.6	5k81:1.A	1.73	0.96±0.05	1.9±1.5Å	86.7	8.5	4.8
	NWM4109-3g102	48.384	53.497	64.744	5k82:1.A	1.74	0.96±0.05	1.9±1.6Å	83.5	10.1	6.4
	NWM4109-3g103	48.026	52.933	64.73	5k82:1.B	1.74	0.96±0.05	1.9±1.6Å	84	8.5	7.4
	NWM4109-3g104	66.565	53.618	62.893	5k83:1.A	1.65	0.95±0.05	2.1±1.7Å	88.8	6.9	4.3
	NWM8193-3g101	46.934	51.018	59.865	5k81:1.A	1.77	0.96±0.05	1.9±1.5Å	86.2	8.5	5.3
	NWM8193-3g102	50.622	54.215	66.462	5k82:1.A	1.77	0.96±0.05	1.9±1.5Å	87.8	10.1	2.1
	NWM8193-3g103	50.622	54.215	66.462	5k82:1.B	1.77	0.96±0.05	1.9±1.5Å	87.8	10.1	2.1
	NWM8193-3g104	66.822	54.379	65.476	5k83:1.A	1.64	0.94±0.05	2.1±1.7Å	89.4	7.4	3.2
	Table S11: Ancestral A3G-CD2 Models created through I-TASSER, Zn Coordinates, Templates, Confidence Scores and Ramachandran Plot information
	Protein	Zn Coordinates			Template	Itasser Scores			Ramachandran Plot
		X	Y	Z		Cscore	TM-Score	RMSD	Favoured	Allowed	Outlier
	Ga0001-3g101	50.314	58.915	48.172	3e1u:1.A	1.55	0.93±0.06	2.3±1.8Å	87.6	9.8	2.6
	Ga0001-3g102	47.809	61.955	53.104	4row:1.A	1.76	0.96±0.05	1.9±1.6Å	87.6	9.3	3.1
	Ga0001-3g103	62.36	46.615	56.954	3ir2:1.A	1.62	0.94±0.05	2.2±1.7Å	89.1	6.7	4.1
	Ga0001-3g104	56.582	49.709	51.06	3v4j:2.A	1.62	0.94±0.05	2.2±1.7Å	90.2	6.2	3.6
	Ga0002-3g101	49.075	56.413	49.524	3e1u:1.A	1.67	0.95±0.05	2.1±1.7Å	86.5	10.9	2.6
	Ga0002-3g102	56.549	67.852	54.167	4row:1.A	1.77	0.96±0.05	1.9±1.6Å	90.2	7.8	2.1
	Ga0002-3g103	49.457	64.848	54.916	3ir2:1.A	1.63	0.94±0.05	2.2±1.7Å	90.7	5.7	3.6
	Ga0002-3g104	57.842	50.991	51.149	3v4j:2.A	1.66	0.95±0.05	2.1±1.7Å	88.1	8.8	3.1
	Ga0025-3g101	49.044	52.328	50.692	3e1u:1.A	1.54	0.93±0.06	2.3±1.8Å	85	8.8	6.2
	Ga0025-3g102	55.944	68.422	53.846	4row:1.A	1.76	0.96±0.05	1.9±1.6Å	87.6	10.9	1.6
	Ga0025-3g103	49.249	63.722	54.714	3ir2:1.A	1.63	0.94±0.05	2.2±1.7Å	89.1	7.8	3.1
	Ga0025-3g104	58.991	50.091	50.956	3v4j:2.A	1.63	0.94±0.05	2.2±1.7Å	92.7	5.2	2.1
	Ga0026-3g101	49.906	60.443	49.187	3e1u:1.A	1.54	0.93±0.06	2.3±1.8Å	88.6	8.3	3.1
	Ga0026-3g102	51.626	65.602	52.896	4row:1.A	1.77	0.96±0.05	1.9±1.6Å	83.4	14	2.6
	Ga0026-3g103	65.346	50.491	53.992	3ir2:1.A	1.75	0.96±0.05	1.9±1.6Å	87	7.3	5.7
	Ga0026-3g104	53.319	54.54	51.044	3v4j:2.A	1.63	0.94±0.05	2.2±1.7Å	89.1	8.3	2.6
	Ga0049-3g101	51.942	53.265	47.09	3e1u:1.A	1.6	0.94±0.05	2.2±1.7Å	80.8	13	6.2
	Ga0049-3g102	51.173	65.721	53.879	4row:1.A	1.78	0.97±0.05	1.9±1.6Å	89.1	8.3	2.6
	Ga0049-3g103	52.178	66.486	54.485	3ir2:1.A	1.54	0.93±0.06	2.3±1.8Å	86.5	9.8	3.6
	Ga0049-3g104	59.05	51.34	51.25	3v4j:2.A	1.6	0.94±0.05	2.2±1.7Å	89.1	8.8	2.1
	Ga0050-3g101	48.613	56.459	49.707	3e1u:1.A	1.52	0.93±0.06	2.4±1.8Å	87.6	9.8	2.6
	Ga0050-3g102	55.552	67.522	55.206	4row:1.A	1.77	0.96±0.05	1.9±1.6Å	86.5	9.3	4.1
	Ga0050-3g103	65.422	50.135	57.356	3ir2:1.A	1.65	0.95±0.05	2.1±1.7Å	87	10.9	2.1
	Ga0050-3g104	54.24	49.829	50.163	3v4j:2.A	1.65	0.95±0.05	2.1±1.7Å	91.2	5.7	3.1
	Ga0073-3g101	50.134	56.798	47.727	3e1u:1.A	1.54	0.93±0.06	2.3±1.8Å	86.5	9.3	4.1
	Ga0073-3g102	51.482	64.737	51.774	4row:1.A	1.77	0.96±0.05	1.9±1.6Å	85.5	10.4	4.1
	Ga0073-3g103	60.381	49.029	50.105	3ir2:1.A	1.64	0.94±0.05	2.1±1.7Å	87	8.8	4.1
	Ga0073-3g104	53.706	50.476	50.052	3v4j:2.A	1.62	0.94±0.05	2.2±1.7Å	88.6	8.8	2.6
	Ga0074-3g101	50.662	60.308	48.287	3e1u:1.A	1.55	0.93±0.06	2.3±1.8Å	88.1	8.3	3.6
	Ga0074-3g102	51.877	66.294	54.613	4row:1.A	1.77	0.96±0.05	1.9±1.6Å	88.1	8.3	3.6
	Ga0074-3g103	53.01	66.985	54.854	3ir2:1.A	1.52	0.93±0.06	2.4±1.8Å	85.5	10.9	3.6
	Ga0074-3g104	55.547	50.873	49.853	3v4j:2.A	1.6	0.94±0.05	2.2±1.7Å	86.5	9.8	3.6
	Ga0097-3g101	48.905	53.744	50.202	3e1u:1.A	1.55	0.93±0.06	2.3±1.8Å	82.4	14.5	3.1
	Ga0097-3g102	55.523	67.9	54.001	4row:1.A	1.77	0.96±0.05	1.9±1.6Å	87.6	8.8	3.6
	Ga0097-3g103	63.13	48.238	55.168	3ir2:1.A	1.64	0.94±0.05	2.1±1.7Å	87	9.3	3.6
	Ga0097-3g104	57.1	50.024	50.576	3v4j:2.A	1.65	0.95±0.05	2.1±1.7Å	88.1	7.8	4.1
	Ga0145-3g101	51.048	56.894	47.831	3e1u:1.A	1.53	0.93±0.06	2.3±1.8Å	87.6	8.8	3.6
	Ga0145-3g102	48.794	64.001	52.462	4row:1.A	1.77	0.96±0.05	1.9±1.6Å	88.1	9.8	2.1
	Ga0145-3g103	64.626	49.942	59.361	3ir2:1.A	1.69	0.95±0.05	2.0±1.6Å	85.5	8.8	5.7
	Ga0145-3g104	56.368	48.759	51.731	3v4j:2.A	1.64	0.94±0.05	2.1±1.7Å	92.2	6.2	1.6
	Ga0169-3g101	50.057	51.841	49.582	3e1u:1.A	1.64	0.94±0.05	2.1±1.7Å	85	10.9	4.1
	Ga0169-3g102	52.924	66.666	53.848	4row:1.A	1.77	0.96±0.05	1.9±1.6Å	91.2	6.7	2.1
	Ga0169-3g103	46.392	58.29	58.099	3ir2:1.A	1.78	0.97±0.05	1.9±1.6Å	84.5	12.4	3.1
	Ga0169-3g104	57.365	50.256	50.688	3v4j:2.A	1.77	0.96±0.05	1.9±1.6Å	89.6	7.3	3.1
	Ga0289-3g101	55.03	56.1	47.976	3e1u:1.A	1.54	0.93±0.06	2.3±1.8Å	86.5	7.8	5.7
	Ga0289-3g102	54.95	68.6	55.148	4row:1.A	1.77	0.96±0.05	1.9±1.6Å	89.6	7.8	2.6
	Ga0289-3g103	54.735	65.348	50.554	3ir2:1.A	1.53	0.93±0.06	2.3±1.8Å	89.6	7.3	3.1
	Ga0289-3g104	56.332	49.576	51.217	3v4j:2.A	1.61	0.94±0.05	2.2±1.7Å	87	9.3	3.6
	Ga0313-3g101	49.701	60.033	51.659	3e1u:1.A	1.53	0.93±0.06	2.3±1.8Å	85.5	10.9	3.6
	Ga0313-3g102	49.541	64.856	54.616	4row:1.A	1.77	0.96±0.05	1.9±1.6Å	90.7	8.3	1
	Ga0313-3g103	65.844	51.591	53.675	3ir2:1.A	1.73	0.96±0.05	2.0±1.6Å	86	8.3	5.7
	Ga0313-3g104	55.037	51.59	49.341	3v4j:2.A	1.61	0.94±0.05	2.2±1.7Å	88.6	9.3	2.1
	Ga1153-3g101	52.038	59.087	46.721	3e1u:1.A	1.54	0.93±0.06	2.3±1.8Å	85	12.4	2.6
	Ga1153-3g102	49.175	64.483	53.896	4row:1.A	1.77	0.96±0.05	1.9±1.6Å	89.6	7.8	2.6
	Ga1153-3g103	56.152	69.162	57.391	3ir2:1.A	1.59	0.94±0.05	2.2±1.7Å	89.6	7.3	3.1
	Ga1153-3g104	54.794	48.903	50.572	3v4j:2.A	1.66	0.95±0.05	2.1±1.7Å	87	10.4	2.6
	Ga1154-3g101	51.298	52.668	48.075	3e1u:1.A	1.59	0.94±0.05	2.2±1.7Å	87	10.4	2.6
	Ga1154-3g102	56.498	66.777	52.273	4row:1.A	1.77	0.96±0.05	1.9±1.6Å	89.6	7.8	2.6
	Ga1154-3g103	65.131	49.667	55.191	3ir2:1.A	1.72	0.96±0.05	2.0±1.6Å	87	9.3	3.6
	Ga1154-3g104	56.952	50.164	50.1	3v4j:2.A	1.66	0.95±0.05	2.1±1.7Å	85.5	11.9	2.6
	Ga1177-3g101	49.258	55.152	49.487	3e1u:1.A	1.58	0.94±0.06	2.2±1.7Å	83.4	12.4	4.1
	Ga1177-3g102	57.853	68.169	55.404	4row:1.A	1.78	0.97±0.05	1.9±1.6Å	86.5	10.9	2.6
	Ga1177-3g103	63.273	48.588	55.252	3ir2:1.A	1.69	0.95±0.05	2.0±1.6Å	87.6	9.3	3.1
	Ga1177-3g104	58.691	49.579	52.74	3v4j:2.A	1.62	0.94±0.05	2.2±1.7Å	90.7	6.7	2.6
	Ga1178-3g101	50.145	54.621	48.527	3e1u:1.A	1.56	0.93±0.06	2.3±1.8Å	81.3	11.4	7.3
	Ga1178-3g102	51.135	65.667	54.302	4row:1.A	1.77	0.96±0.05	1.9±1.6Å	87	9.8	3.1
	Ga1178-3g103	56.009	68.014	53.85	3ir2:1.A	1.57	0.93±0.06	2.3±1.8Å	90.2	6.7	3.1
	Ga1178-3g104	58.643	51.321	49.455	3v4j:2.A	1.65	0.95±0.05	2.1±1.7Å	86.5	10.4	3.1
	Ga1201-3g101	52.908	53.47	47.77	3e1u:1.A	1.59	0.94±0.05	2.2±1.7Å	88.1	7.3	4.7
	Ga1201-3g102	49.731	65.032	56.833	4row:1.A	1.77	0.96±0.05	1.9±1.6Å	88.6	7.3	4.1
	Ga1201-3g103	65.603	50.8	55.205	3ir2:1.A	1.63	0.94±0.05	2.2±1.7Å	87.6	8.8	3.6
	Ga1201-3g104	53.886	52.021	50.852	3v4j:2.A	1.63	0.94±0.05	2.2±1.7Å	88.1	9.3	2.6
	Ga1202-3g101	50.459	55.098	48.52	3e1u:1.A	1.59	0.94±0.05	2.2±1.7Å	86	8.8	5.2
	Ga1202-3g102	54.459	66.484	54.221	4row:1.A	1.77	0.96±0.05	1.9±1.6Å	88.1	10.4	1.6
	Ga1202-3g103	50.233	64.652	54.386	3ir2:1.A	1.64	0.94±0.05	2.1±1.7Å	83.9	9.8	6.2
	Ga1202-3g104	56.559	50.205	49.966	3v4j:2.A	1.62	0.94±0.05	2.2±1.7Å	90.7	7.3	2.1
	Ga1225-3g101	47.866	56.372	50.705	3e1u:1.A	1.58	0.94±0.06	2.2±1.7Å	89.1	8.3	2.6
	Ga1225-3g102	52.131	66.001	51.876	4row:1.A	1.76	0.96±0.05	1.9±1.6Å	85.5	10.9	3.6
	Ga1225-3g103	50.879	65.025	53.676	3ir2:1.A	1.59	0.94±0.05	2.2±1.7Å	90.2	6.2	3.6
	Ga1225-3g104	54.689	57.324	47.181	3v4j:2.A	1.61	0.94±0.05	2.2±1.7Å	91.2	6.2	2.6
	OWM01-3g101	55.651	68.104	54.01	3e1u:1.A	1.48	0.92±0.06	2.4±1.8Å	87	8.3	4.7
	OWM01-3g102	52.878	66.361	53.107	4row:1.A	1.75	0.96±0.05	1.9±1.6Å	89.6	6.8	3.6
	OWM01-3g103	50.852	65.636	53.499	3ir2:1.A	1.68	0.95±0.05	2.1±1.6Å	88.5	7.3	4.2
	OWM01-3g104	57.026	49.359	53.947	3v4j:2.A	1.57	0.93±0.06	2.3±1.7Å	89.6	6.8	3.6
	OWM02-3g101	48.183	56.998	50.462	3e1u:1.A	1.49	0.92±0.06	2.4±1.8Å	83.9	12.5	3.6
	OWM02-3g102	52.478	67.223	57.272	4row:1.A	1.76	0.96±0.05	1.9±1.6Å	89.1	7.3	3.6
	OWM02-3g103	65.884	53.537	52.427	3ir2:1.A	1.63	0.94±0.05	2.1±1.7Å	89.6	7.3	3.1
	OWM02-3g104	55.311	48.948	53.983	3v4j:2.A	1.59	0.94±0.05	2.2±1.7Å	89.6	8.9	1.6
	OWM03-3g101	50.393	61.441	49.178	3e1u:1.A	1.66	0.95±0.05	2.1±1.7Å	84.4	10.9	4.7
	OWM03-3g102	54.283	66.944	53.435	4row:1.A	1.74	0.96±0.05	2.0±1.6Å	83.3	13.5	3.1
	OWM03-3g103	53.555	65.826	50.199	3ir2:1.A	1.7	0.95±0.05	2.0±1.6Å	84.4	12	3.6
	OWM03-3g104	58.984	49.953	50.553	3v4j:2.A	1.6	0.94±0.05	2.2±1.7Å	88.5	8.9	2.6
	OWM04-3g101	51.477	57.306	47.343	3e1u:1.A	1.66	0.95±0.05	2.1±1.7Å	89.6	8.3	2.1
	OWM04-3g102	51.224	66.365	58.409	4row:1.A	1.76	0.96±0.05	1.9±1.6Å	87.5	10.4	2.1
	OWM04-3g103	66.848	54.238	52.992	3ir2:1.A	1.72	0.96±0.05	2.0±1.6Å	89.1	6.8	4.2
	OWM04-3g104	60.55	51.417	51.234	3v4j:2.A	1.56	0.93±0.06	2.3±1.8Å	89.1	8.9	2.1
	NWM001-3g101	50.368	53.965	48.586	3e1u:1.A	1.46	0.92±0.06	2.5±1.9Å	85.5	11.4	3.1
	NWM001-3g102	63.299	51.92	47.85	4row:1.A	1.5	0.92±0.06	2.4±1.8Å	86.5	8.8	4.7
	NWM001-3g103	52.238	64.865	51.119	3ir2:1.A	1.49	0.92±0.06	2.4±1.8Å	92.2	5.2	2.6
	NWM001-3g104	55.566	52.093	47.717	3v4j:2.A	1.6	0.94±0.05	2.2±1.7Å	90.7	7.3	2.1
	NWM002-3g101	48.214	54.898	51.312	3e1u:1.A	1.38	0.91±0.06	2.6±1.9Å	84.5	10.9	4.7
	NWM002-3g102	54.017	66.053	52.077	4row:1.A	1.54	0.93±0.06	2.3±1.8Å	90.2	6.7	3.1
	NWM002-3g103	54.008	65.63	51.083	3ir2:1.A	1.59	0.94±0.05	2.2±1.7Å	88.6	6.7	4.7
	NWM002-3g104	58.595	51.765	50.959	3v4j:2.A	1.53	0.93±0.06	2.3±1.8Å	91.7	6.7	1.6
	NWM003-3g101	48.997	54.936	49.491	3e1u:1.A	1.46	0.92±0.06	2.5±1.9Å	86	10.9	3.1
	NWM003-3g102	51.167	65.673	53.907	4row:1.A	1.66	0.95±0.05	2.1±1.7Å	89.1	7.8	3.1
	NWM003-3g103	51.752	63.182	50.231	3ir2:1.A	1.51	0.92±0.06	2.4±1.8Å	90.2	5.7	4.1
	NWM003-3g104	57.176	51.811	48.127	3v4j:2.A	1.59	0.94±0.05	2.2±1.7Å	88.1	10.4	1.6
	NWM004-3g101	47.495	53.557	48.857	3e1u:1.A	1.51	0.92±0.06	2.4±1.8Å	88.6	8.3	3.1
	NWM004-3g102	51.608	65.596	53.355	4row:1.A	1.53	0.93±0.06	2.3±1.8Å	93.8	4.7	1.6
	NWM004-3g103	57.335	65.861	50.601	3ir2:1.A	1.61	0.94±0.05	2.2±1.7Å	85.5	10.9	3.6
	NWM004-3g104	56.977	50.781	50.413	3v4j:2.A	1.53	0.93±0.06	2.3±1.8Å	91.2	5.2	3.6
	NWM005-3g101	48.859	54.89	49.403	3e1u:1.A	1.57	0.93±0.06	2.3±1.8Å	85.5	10.4	4.1
	NWM005-3g102	54.76	66.976	52.239	4row:1.A	1.67	0.95±0.05	2.1±1.7Å	90.2	7.8	2.1
	NWM005-3g103	65.605	50.631	57.619	3ir2:1.A	1.57	0.93±0.06	2.3±1.8Å	91.2	7.3	1.6
	NWM005-3g104	57.719	52.396	50.348	3v4j:2.A	1.61	0.94±0.05	2.2±1.7Å	83.9	14	2.1
	NWM006-3g101	47.772	54.908	50.928	3e1u:1.A	1.5	0.92±0.06	2.4±1.8Å	87.6	9.8	2.6
	NWM006-3g102	53.596	65.985	51.963	4row:1.A	1.53	0.93±0.06	2.3±1.8Å	90.2	7.3	2.6
	NWM006-3g103	62.199	48.059	53.922	3ir2:1.A	1.54	0.93±0.06	2.3±1.8Å	90.2	7.8	2.1
	NWM006-3g104	55.987	50.9	48.807	3v4j:2.A	1.58	0.94±0.06	2.2±1.7Å	93.8	4.7	1.6
	NWM007-3g101	56.022	56.049	46.067	3e1u:1.A	1.57	0.93±0.06	2.3±1.8Å	83.9	13.5	2.6
	NWM007-3g102	53.407	67.746	57.084	4row:1.A	1.68	0.95±0.05	2.1±1.6Å	89.1	6.7	4.1
	NWM007-3g103	64.184	49.039	56.846	3ir2:1.A	1.48	0.92±0.06	2.4±1.8Å	90.2	5.2	4.7
	NWM007-3g104	55.373	50.367	48.267	3v4j:2.A	1.61	0.94±0.05	2.2±1.7Å	86	8.8	5.2
	NWM009-3g101	50.211	57.274	47.17	3e1u:1.A	1.56	0.93±0.06	2.3±1.8Å	85.5	10.9	3.6
	NWM009-3g102	52.872	67.405	58.78	4row:1.A	1.67	0.95±0.05	2.1±1.7Å	88.6	9.3	2.1
	NWM009-3g103	65.52	50.212	56.806	3ir2:1.A	1.57	0.93±0.06	2.3±1.8Å	89.6	8.3	2.1
	NWM009-3g104	56.142	52.084	46.743	3v4j:2.A	1.58	0.94±0.06	2.2±1.7Å	89.6	6.2	4.1
	NWM011-3g101	51.591	56.195	46.499	3e1u:1.A	1.55	0.93±0.06	2.3±1.8Å	93.9	11.4	4.7
	NWM011-3g102	55.531	68.115	55.148	4row:1.A	1.62	0.94±0.05	2.2±1.7Å	89.1	6.7	4.1
	NWM011-3g103	51.323	63.832	50.774	3ir2:1.A	1.55	0.93±0.06	2.3±1.8Å	90.7	5.7	3.6
	NWM011-3g104	53.654	51.585	48.33	3v4j:2.A	1.6	0.94±0.05	2.2±1.7Å	91.2	6.2	2.6
	NWM013-3g101	48.649	57.885	49.521	3e1u:1.A	1.48	0.92±0.06	2.4±1.8Å	87.6	7.8	4.7
	NWM013-3g102	57.067	68.316	55.614	4row:1.A	1.67	0.95±0.05	2.1±1.7Å	89.6	8.3	2.1
	NWM013-3g103	51.004	64.866	52.439	3ir2:1.A	1.52	0.93±0.06	2.4±1.8Å	89.6	7.8	2.6
	NWM013-3g104	55.204	52.447	51.291	3v4j:2.A	1.62	0.94±0.05	2.2±1.7Å	88.6	7.3	4.1
	NWM025-3g101	49.018	54.273	50.113	3e1u:1.A	1.56	0.93±0.06	2.3±1.8Å	87	9.3	3.6
	NWM025-3g102	53.783	66.503	52.978	4row:1.A	1.66	0.95±0.05	2.1±1.7Å	89.1	5.7	5.2
	NWM025-3g103	51.427	63.312	50.349	3ir2:1.A	1.51	0.92±0.06	2.4±1.8Å	89.1	7.3	3.6
	NWM025-3g104	56.932	50.724	49.872	3v4j:2.A	1.62	0.94±0.05	2.2±1.7Å	90.2	6.2	3.6
	NWM049-3g101	49.524	56.873	49.087	3e1u:1.A	1.46	0.92±0.06	2.5±1.9Å	82.9	11.9	5.2
	NWM049-3g102	52.825	64.278	48.753	4row:1.A	1.69	0.95±0.05	2.0±1.6Å	89.6	7.8	2.6
	NWM049-3g103	49.062	63.86	53.563	3ir2:1.A	1.49	0.92±0.06	2.4±1.8Å	88.1	8.8	3.1
	NWM049-3g104	56.357	50.952	49.24	3v4j:2.A	1.56	0.93±0.06	2.3±1.8Å	90.7	7.8	1.6
	NWM050-3g101	47.683	56.302	48.449	3e1u:1.A	1.39	0.91±0.06	2.6±1.9Å	87	9.3	3.6
	NWM050-3g102	53.688	66.554	53.518	4row:1.A	1.54	0.93±0.06	2.3±1.8Å	86.5	10.4	3.1
	NWM050-3g103	49.91	63.532	55.405	3ir2:1.A	1.61	0.94±0.05	2.2±1.7Å	90.2	6.7	3.1
	NWM050-3g104	54.836	50.278	46.767	3v4j:2.A	1.54	0.93±0.06	2.3±1.8Å	91.2	6.2	2.6
	NWM051-3g101	48.472	54.627	50.886	3e1u:1.A	1.43	0.91±0.06	2.5±1.9Å	87.6	8.8	3.6
	NWM051-3g102	56.76	67.244	53.428	4row:1.A	1.66	0.95±0.05	2.1±1.7Å	85	13.5	1.6
	NWM051-3g103	50.14	62.912	54.48	3ir2:1.A	1.5	0.92±0.06	2.4±1.8Å	92.2	5.7	2.1
	NWM051-3g104	54.535	51.48	51.565	3v4j:2.A	1.56	0.93±0.06	2.3±1.8Å	87	9.3	3.6
	NWM053-3g101	49.229	57.517	49.795	3e1u:1.A	1.48	0.92±0.06	2.4±1.8Å	84.5	11.4	4.1
	NWM053-3g102	56.713	66.44	51.609	4row:1.A	1.68	0.95±0.05	2.1±1.6Å	87	9.3	3.6
	NWM053-3g103	63.814	51.397	52.517	3ir2:1.A	1.51	0.92±0.06	2.4±1.8Å	90.2	7.8	2.1
	NWM053-3g104	55.553	50.93	47.974	3v4j:2.A	1.59	0.94±0.05	2.2±1.7Å	87.6	8.3	4.1
	NWM055-3g101	50.727	59.764	48.82	3e1u:1.A	1.48	0.92±0.06	2.4±1.8Å	87.6	10.9	1.6
	NWM055-3g102	50.207	63.749	51.233	4row:1.A	1.69	0.95±0.05	2.0±1.6Å	91.2	6.2	2.6
	NWM055-3g103	65.992	51.256	56.281	3ir2:1.A	1.47	0.92±0.06	2.4±1.8Å	92.2	7.3	0.5
	NWM055-3g104	54.916	49.718	49.216	3v4j:2.A	1.61	0.94±0.05	2.2±1.7Å	90.7	6.2	3.1
	NWM097-3g101	55.291	55.034	46.42	3e1u:1.A	1.43	0.91±0.06	2.5±1.9Å	88.6	8.8	2.6
	NWM097-3g102	54.751	67.718	55.044	4row:1.A	1.64	0.94±0.05	2.1±1.7Å	90.7	7.3	2.1
	NWM097-3g103	63.36	48.83	54.94	3ir2:1.A	1.46	0.92±0.06	2.5±1.9Å	88.1	8.3	3.6
	NWM097-3g104	57.611	55.805	48.586	3v4j:2.A	1.56	0.93±0.06	2.3±1.8Å	90.7	5.7	3.6
	NWM145-3g101	49.276	56.332	46.7	3e1u:1.A	1.59	0.94±0.05	2.2±1.7Å	89.1	8.8	2.1
	NWM145-3g102	53.337	66.979	54.555	4row:1.A	1.62	0.94±0.05	2.2±1.7Å	90.2	7.8	2.1
	NWM145-3g103	63.369	48.961	52.717	3ir2:1.A	1.48	0.92±0.06	2.4±1.8Å	90.2	7.8	2.1
	NWM145-3g104	55.049	50.052	49.272	3v4j:2.A	1.61	0.94±0.05	2.2±1.7Å	91.7	6.7	1.6
	NWM193-3g101	51.603	55.089	47.71	3e1u:1.A	1.5	0.92±0.06	2.4±1.8Å	86	11.9	2.1
	NWM193-3g102	48.073	63.402	56.818	4row:1.A	1.66	0.95±0.05	2.1±1.7Å	91.7	6.7	1.6
	NWM193-3g103	65.025	49.808	56.562	3ir2:1.A	1.49	0.92±0.06	2.4±1.8Å	89.6	6.2	4.1
	NWM193-3g104	54.945	49.571	47.376	3v4j:2.A	1.56	0.93±0.06	2.3±1.8Å	93.8	5.2	1
	NWM385-3g101	51.791	55.052	47.536	3e1u:1.A	1.6	0.94±0.05	2.2±1.7Å	89.6	7.8	2.6
	NWM385-3g102	50.193	64.955	54.157	4row:1.A	1.67	0.95±0.05	2.1±1.7Å	91.7	6.2	2.1
	NWM385-3g103	48.916	63.91	54.901	3ir2:1.A	1.49	0.92±0.06	2.4±1.8Å	86.5	9.3	4.1
	NWM385-3g104	56.133	49.133	49.789	3v4j:2.A	1.59	0.94±0.05	2.2±1.7Å	87	9.8	3.1

## Sheet: 12 Models Virus
	Table S12: HIV/SIV Vif Models created through I-TASSER, Zn Coordinates, Templates, Confidence Scores and Ramachandran Plot information
	Protein	Zn Coordinates			Template	Itasser Scores			Ramachandran Plot
		X	Y	Z		Cscore	TM-Score	RMSD	Favoured	Allowed	Outlier
	HIV-1M_AD8-104	68.335	60.39	53.262	4N9F:1	2	0.99±0.04	1.3±1.3	90	8.235	1.765
	HIV-1M_AD8-105	64.437	76.522	58.619	6P59:F	1.87	0.98±0.05	1.5±1.4	90	5.882	4.118
	HIV-1M_AD8-106	68.335	60.39	53.262	4N9F:1	2	0.99±0.04	1.3±1.3	90	8.235	1.765
	HIV-1M_JRCSF-101	59.894	69.258	54.723	4N9F:1	2	0.99±0.04	1.3±1.3	90	7.059	2.941
	HIV-1M_JRCSF-102	59.086	77.445	68.546	6P59:F	1.89	0.98±0.05	1.5±1.4	90.588	7.647	1.765
	HIV-1M_JRCSF-103	58.82	68.185	53.65	4N9F:1	2	0.99±0.04	1.3±1.3	89.412	6.471	4.118
	HIV-1M_NL4-3-101	58.928	65.486	54.352	4N9F:1	2	0.99±0.04	1.3±1.3	92.353	5.294	2.353
	HIV-1M_NL4-3-102	59.374	75.365	59.506	6P59:F	1.86	0.98±0.05	1.5±1.4	87.647	10	2.353
	HIV-1M_NL4-3-103	63.339	64.286	52.697	4N9F:1	2	0.99±0.04	1.3±1.3	91.765	6.471	1.765
	HIV-1N_DJO0131-101	65.182	62.349	52.699	4N9F:1	2	0.99±0.04	1.3±1.3	90.588	8.235	1.176
	HIV-1N_DJO0131-102	61.062	77.293	61.132	6P59:F	1.84	0.97±0.05	1.6±1.4	91.176	6.471	2.353
	HIV-1N_DJO0131-103	63.256	67.102	52.93	4N9F:1	2	0.99±0.04	1.3±1.3	92.941	5.882	1.176
	HIV-1N_N1FR2011-101	65.12	60.29	53.014	4N9F:1	2	0.99±0.04	1.3±1.3	91.176	7.059	1.765
	HIV-1N_N1FR2011-102	57.965	75.226	62.837	6P59:F	1.85	0.98±0.05	1.6±1.4	90	8.235	1.765
	HIV-1N_N1FR2011-103	70.092	63.314	54.133	4N9F:1	2	0.99±0.04	1.3±1.3	89.412	8.235	2.353
	HIV-1N_YBF30-101	66.12	63.912	53.816	4N9F:1	2	0.99±0.04	1.3±1.3	89.412	7.647	2.941
	HIV-1N_YBF30-102	61.728	75.11	57.294	6P59:F	1.85	0.98±0.05	1.6±1.4	92.353	6.471	1.176
	HIV-1N_YBF30-103	66.027	62.09	52.837	4N9F:1	2	0.99±0.04	1.3±1.3	90.588	6.471	2.941
	HIV-1O_BCF06-101	63.488	65.457	53.21	4N9F:1	2	0.99±0.04	1.3±1.3	91.176	6.471	2.353
	HIV-1O_BCF06-102	60.928	76.475	60.357	6P59:F	1.83	0.97±0.05	1.6±1.4	94.706	4.706	0.588
	HIV-1O_BCF06-103	67.35	61.404	52.408	4N9F:1	2	0.99±0.04	1.3±1.3	90	7.059	2.941
	HIV-1O_I2478B-101	60.25	71.589	75.976	4N9F:1	1.87	0.98±0.05	1.5±1.4	92.353	6.471	1.176
	HIV-1O_I2478B-102	56.923	74.162	62.244	6P59:F	1.84	0.97±0.05	1.6±1.4	89.412	8.824	1.765
	HIV-1O_I2478B-103	63.967	67.408	53.804	4N9F:1	2	0.99±0.04	1.3±1.3	90.588	7.059	2.353
	HIV-1P_RBF168-101	64.781	60.579	54.5	4N9F:1	2	0.99±0.04	1.3±1.3	91.765	3.529	4.706
	HIV-1P_RBF168-102	56.828	75.353	65.796	6P59:F	1.86	0.98±0.05	1.5±1.4	82.941	14.706	2.353
	HIV-1P_RBF168-103	64.781	60.579	54.5	4N9F:1	2	0.99±0.04	1.3±1.3	91.765	3.529	4.706
	HIV-1P_U14788-101	64.104	60.708	52.763	4N9F:1	2	0.99±0.04	1.3±1.3	89.412	8.824	1.765
	HIV-1P_U14788-102	59.006	76.533	62.151	6P59:F	1.86	0.98±0.05	1.5±1.4	91.176	8.235	0.588
	HIV-1P_U14788-103	62.594	63.304	53.935	4N9F:1	2	0.99±0.04	1.3±1.3	91.765	5.882	2.353
	HIV-2_NNVA-101	61.166	63.339	54.818	4N9F:1	1.76	0.96±0.05	1.7±1.5	90.751	7.514	1.734
	HIV-2_NNVA-102	66.095	73.976	79.467	6P59:F	1.44	0.91±0.06	2.3±1.8	82.659	13.295	4.046
	HIV-2_NNVA-103	60.27	62.781	53.714	4N9F:1	1.76	0.96±0.05	1.7±1.5	85.549	11.561	2.89
	HIV-2_NWK08-101	58.71	67.853	55.303	4N9F:1	1.71	0.95±0.05	1.8±1.5	90.058	9.357	0.585
	HIV-2_NWK08-102	58.854	77.277	62.14	6P59:F	1.56	0.93±0.06	2.1±1.6	87.135	11.111	1.754
	HIV-2_NWK08-103	63.965	69.028	52.961	4N9F:1	1.71	0.95±0.05	1.8±1.5	86.55	11.111	2.339
	SIVcpzEK505-101	66.169	65.931	79.821	4N9F:1	1.88	0.98±0.05	1.5±1.4	93.529	4.118	2.353
	SIVcpzEK505-102	59.531	73.763	57.311	6P59:F	1.83	0.97±0.05	1.6±1.4	91.765	5.882	2.353
	SIVcpzEK505-103	64.967	65.601	53.328	4N9F:1	2	0.99±0.04	1.3±1.3	93.529	3.529	2.941
	SIVcpzEK505-104	61.436	75.295	57.716	6P59:F	1.84	0.97±0.05	1.6±1.4	86.471	11.765	1.765
	SIVcpzGAB1-101	60.291	64.867	53.998	4N9F:1	2	0.99±0.04	1.3±1.3	90.643	8.187	1.17
	SIVcpzGAB1-102	62.737	75.796	58.338	6P59:F	1.86	0.98±0.05	1.5±1.4	91.813	8.187	0
	SIVcpzGAB1-103	62.154	62.401	54.116	4N9F:1	2	0.99±0.04	1.3±1.3	91.228	5.848	2.924
	SIVcpzGAB1-104	58.126	76.144	63.845	6P59:F	1.86	0.98±0.05	1.5±1.4	86.55	11.111	2.339
	SIVcpzMB897-101	61.148	68.329	78.339	4N9F:1	1.93	0.99±0.04	1.4±1.3	89.412	8.235	2.353
	SIVcpzMB897-102	62.523	72.646	56.433	6P59:F	1.88	0.98±0.05	1.5±1.4	88.824	10	1.176
	SIVcpzMB897-103	62.687	61.166	53.232	4N9F:1	2	0.99±0.04	1.3±1.3	91.176	5.882	2.941
	SIVcpzMB897-104	62.523	72.646	56.433	6P59:F	1.88	0.98±0.05	1.5±1.4	88.824	10	1.176
	SIVcpzMT145-101	65.607	64.174	79.456	4N9F:1	1.92	0.99±0.04	1.4±1.3	91.176	5.294	3.529
	SIVcpzMT145-102	64.732	78.958	61.534	6P59:F	1.87	0.98±0.05	1.5±1.4	91.176	7.059	1.765
	SIVcpzMT145-103	66.724	64.783	53.337	4N9F:1	2	0.99±0.04	1.3±1.3	94.118	4.118	1.765
	SIVcpzMT145-104	62.84	77.464	60.528	6P59:F	1.86	0.98±0.05	1.5±1.4	86.471	10.588	2.941
	SIVcpzTAN1-101	64.389	70.024	78.57	4N9F:1	1.64	0.94±0.05	2.0±1.6	89.205	8.523	2.273
	SIVcpzTAN1-102	61.189	76.07	59.771	6P59:F	1.87	0.98±0.05	1.6±1.4	88.068	10.795	1.136
	SIVcpzTAN1-103	65.274	68.062	52.185	4N9F:1	1.88	0.98±0.05	1.6±1.4	88.068	6.818	5.114
	SIVcpzTAN1-104	63.462	76.826	59.475	6P59:F	1.88	0.98±0.05	1.6±1.4	90.909	7.386	1.705
	SIVgor_CR05810-101	66.395	61.348	53.685	4N9F:1	2	0.99±0.04	1.3±1.3	90.588	7.647	1.765
	SIVgor_CR05810-102	58.768	76.721	63.695	6P59:F	1.85	0.98±0.05	1.6±1.4	88.824	9.412	1.765
	SIVgor_CR05810-103	64.961	60.743	52.521	4N9F:1	2	0.99±0.04	1.3±1.3	93.529	4.706	1.765
	SIVgor_CR05810-104	60.944	77.234	61.46	6P59:F	1.87	0.98±0.05	1.5±1.4	90.588	8.235	1.176
	SIVgor-BPID1-101	66.15	67.491	53.132	4N9F:1	2	0.99±0.04	1.3±1.3	92.353	7.647	0
	SIVgor-BPID1-102	63.724	76.311	58.489	6P59:F	1.84	0.97±0.05	1.6±1.4	91.765	6.471	1.765
	SIVgor-BPID1-103	66.587	67.785	52.691	4N9F:1	2	0.99±0.04	1.3±1.3	90.588	7.647	1.765
	SIVgor-BPID1-104	63.847	76.055	58.295	6P59:F	1.86	0.98±0.05	1.5±1.4	93.529	5.882	0.588
	SIVgor-BPID15-101	62.466	71.769	79.141	4N9F:1	1.9	0.98±0.05	1.5±1.4	91.765	6.471	1.765
	SIVgor-BPID15-102	61.765	71.11	78.52	6P59:F	1.88	0.98±0.05	1.5±1.4	92.353	5.294	2.353
	SIVgor-BPID15-103	63.377	70.362	53.463	4N9F:1	2	0.99±0.04	1.3±1.3	95.882	2.353	1.765
	SIVgor-BPID15-104	60.499	77.278	62.572	6P59:F	1.85	0.98±0.05	1.6±1.4	93.529	5.294	1.176
	SIVgor-BQID2-101	60.821	65.078	54.003	4N9F:1	2	0.99±0.04	1.3±1.3	94.118	4.118	1.765
	SIVgor-BQID2-102	57.739	73.656	60.11	6P59:F	1.85	0.98±0.05	1.6±1.4	92.353	5.294	2.353
	SIVgor-BQID2-103	60.764	65.204	53.992	4N9F:1	2	0.99±0.04	1.3±1.3	87.647	7.059	5.294
	SIVgor-BQID2-104	59.623	75.567	62.194	6P59:F	1.84	0.97±0.05	1.6±1.4	87.059	10	2.941
	SIVgorCP2135con-101	60.306	65.288	52.763	4N9F:1	2	0.99±0.04	1.3±1.3	91.765	5.294	2.941
	SIVgorCP2135con-102	58.327	76.167	63.022	6P59:F	1.84	0.97±0.05	1.6±1.4	90	8.824	1.176
	SIVgorCP2135con-103	60.318	62.902	52.642	4N9F:1	2	0.99±0.04	1.3±1.3	88.824	7.059	4.118
	SIVgorCP2135con-104	57.531	75.114	61.514	6P59:F	1.85	0.98±0.05	1.6±1.4	89.412	8.235	2.353
	SIVgorCP2139.1con-105	64.715	58.224	54.482	4N9F:1	2	0.99±0.04	1.3±1.3	91.176	6.471	2.353
	SIVgorCP2139.1con-106	62.233	77.522	60.7	6P59:F	1.83	0.97±0.05	1.6±1.4	90.588	8.235	1.176
	SIVgorCP2139.1con-107	62.88	60.343	53.878	4N9F:1	2	0.99±0.04	1.3±1.3	94.118	3.529	2.353
	SIVgorCP2139.1con-108	61.436	77.754	61.736	6P59:F	1.83	0.97±0.05	1.6±1.4	88.235	8.235	3.529
	SIVgorCP684con-101	64.459	65.35	52.035	4N9F:1	2	0.99±0.04	1.3±1.3	91.765	6.471	1.765
	SIVgorCP684con-102	62.338	74.685	57.855	6P59:F	1.85	0.98±0.05	1.6±1.4	88.235	9.412	2.353
	SIVgorCP684con-103	64.459	65.35	52.035	4N9F:1	2	0.99±0.04	1.3±1.3	91.765	6.471	1.765
	SIVgorCP684con-104	62.338	74.685	57.855	6P59:F	1.85	0.98±0.05	1.6±1.4	88.235	9.412	2.353
	SIVagi-101	65.356	62.39	52.392	4N9F:1	1.66	0.95±0.05	2.0±1.6	90.449	6.742	2.809
	SIVagi-102	62.056	74.669	56.836	6P59:F	1.64	0.94±0.05	2.0±1.6	92.697	5.618	1.685
	SIVagi-103	60.957	65.916	52.488	4N9F:1	1.67	0.95±0.05	1.9±1.6	91.011	6.742	2.247
	SIVagi-104	60.974	70.584	54.686	6P59:F	1.63	0.94±0.05	2.0±1.6	89.326	7.303	3.371
	SIV-agm.Sab92018-105	65.854	68.504	53.065	4N9F:1	1.71	0.95±0.05	1.8±1.5	93.064	6.936	0
	SIV-agm.Sab92018-106	62.141	75.229	57.428	6P59:F	1.83	0.97±0.05	1.6±1.4	91.908	4.624	3.468
	SIV-agm.Sab92018-107	64.257	67.423	51.804	4N9F:1	1.7	0.95±0.05	1.8±1.5	93.642	6.358	0
	SIV-agm.Sab92018-108	62.141	75.229	57.428	6P59:F	1.83	0.97±0.05	1.6±1.4	91.908	4.624	3.468
	SIVagmGri-677-106	65.607	64.377	52.773	4N9F:1	1.72	0.96±0.05	1.8±1.5	90.643	5.848	3.509
	SIVagmGri-677-107	61.042	67.359	53.96	4N9F:1	1.72	0.96±0.05	1.8±1.5	87.719	8.772	3.509
	SIVagmGri-677-108	60.134	75.502	58.371	6P59:F	1.63	0.94±0.05	1.9±1.6	87.135	8.772	4.094
	SIVagmGri-677-109	60.11	75.537	58.325	6P59:F	1.63	0.94±0.05	1.9±1.6	88.889	9.357	1.754
	SIVagmMAL-105	70.516	63.841	55.321	4N9F:1	1.56	0.93±0.06	2.1±1.7	90.23	9.195	0.575
	SIVagmMAL-106	61.146	77.096	60.313	6P59:F	1.55	0.93±0.06	2.1±1.7	90.805	7.471	1.724
	SIVagmMAL-107	68.774	65.917	54.822	4N9F:1	1.56	0.93±0.06	2.1±1.7	89.08	8.621	2.299
	SIVagmMAL-108	59.216	76.642	60.321	6P59:F	1.55	0.93±0.06	2.1±1.7	91.379	7.471	1.149
	SIVagmSAB-1-105	62.76	64.458	51.497	4N9F:1	1.68	0.95±0.05	1.9±1.5	91.228	6.433	2.339
	SIVagmSAB-1-106	60.964	76.524	60.099	6P59:F	1.67	0.95±0.05	1.9±1.6	90.643	8.772	0.585
	SIVagmSAB-1-107	60.611	64.471	52.678	4N9F:1	1.71	0.95±0.05	1.8±1.5	90.058	7.602	2.339
	SIVagmSAB-1-109	60.187	77.624	62.517	6P59:F	1.67	0.95±0.05	1.9±1.6	91.813	5.263	2.924
	SIVagmTAN-CM545-105	64.771	64.937	51.18	4N9F:1	1.67	0.95±0.05	1.9±1.6	91.86	6.977	1.163
	SIVagmTAN-CM545-106	64.024	78.049	60.18	6P59:F	1.69	0.95±0.05	1.8±1.5	88.953	8.14	2.907
	SIVagmTAN-CM545-107	64.534	63.019	51.197	4N9F:1	1.69	0.95±0.05	1.8±1.5	90.116	8.14	1.744
	SIVagmTAN-CM545-108	65.33	79.395	61.8	6P59:F	1.69	0.95±0.05	1.8±1.5	91.86	6.977	1.163
	SIVagmVer_VSAM0001-105	66.545	67.086	54.053	4N9F:1	1.58	0.94±0.06	2.1±1.6	89.08	8.621	2.299
	SIVagmVer_VSAM0001-106	58.861	76.054	61.093	6P59:F	1.57	0.93±0.06	2.1±1.7	93.103	5.747	1.149
	SIVagmVer_VSAM0001-107	66.958	65.964	53.492	4N9F:1	1.58	0.94±0.06	2.1±1.6	88.506	9.195	2.299
	SIVagmVer_VSAM0001-108	58.689	76.381	62.107	6P59:F	1.57	0.93±0.06	2.1±1.7	94.828	3.448	1.724
	SIVagmVer-TYO1-105	63.889	65.051	52.808	4N9F:1	1.49	0.92±0.06	2.2±1.7	86.857	9.143	4
	SIVagmVer-TYO1-106	58.316	73.897	58.875	6P59:F	1.42	0.91±0.06	2.4±1.8	89.714	8	2.286
	SIVagmVer-TYO1-107	63.79	64.417	52.472	4N9F:1	1.5	0.92±0.06	2.2±1.7	84.571	10.857	4.571
	SIVagmVer-TYO1-108	59.701	74.59	57.843	6P59:F	1.42	0.91±0.06	2.4±1.8	90.857	6.857	2.286
	SIVasc-13DRC-I8-105	63.999	70.699	79.506	4N9F:1	0.47	0.78±0.10	4.4±2.9	80.392	15.196	4.412
	SIVasc-13DRC-I8-106	59.831	77.785	59.641	6P59:F	0.8	0.82±0.08	3.8±2.6	84.804	13.235	1.961
	SIVasc-13DRC-I8-107	62.998	70.546	79.529	4N9F:1	0.49	0.78±0.10	4.4±2.9	78.922	14.216	6.863
	SIVasc-13DRC-I8-108	61.456	79.27	61.27	6P59:F	0.8	0.82±0.08	3.8±2.6	83.333	12.745	3.922
	SIVblu31-111	58.546	64.689	52.14	4N9F:1	1.63	0.94±0.05	2.0±1.6	88.953	8.721	2.326
	SIVblu31-112	58.546	64.689	52.14	4N9F:1	1.63	0.94±0.05	2.0±1.6	88.953	8.721	2.326
	SIVblu31-113	59.959	77.331	60.586	6P59:F	1.67	0.95±0.05	1.9±1.6	88.953	8.721	2.326
	SIVblu31-114	59.959	77.331	60.586	6P59:F	1.67	0.95±0.05	1.9±1.6	88.953	8.721	2.326
	SIVcol-CGU1-105	58.446	63.535	73.457	4N9F:1	1.65	0.95±0.05	1.7±1.5	84.967	9.804	5.229
	SIVcol-CGU1-106	60.408	73.024	58.904	6P59:F	1.49	0.92±0.06	2.0±1.6	87.582	9.804	2.614
	SIVcol-CGU1-107	60.652	61.657	74.015	4N9F:1	1.67	0.95±0.05	1.7±1.5	86.928	7.843	5.229
	SIVcol-CGU1-108	57.872	71.593	58.211	6P59:F	1.49	0.92±0.06	2.0±1.6	87.582	7.843	4.575
	SIVdeb-04CMPF3061-101	64.843	64.199	52.265	4N9F:1	1.87	0.98±0.05	1.5±1.4	91.908	5.78	2.312
	SIVdeb-04CMPF3061-102	61.986	77.103	60.699	6P59:F	1.66	0.95±0.05	1.9±1.6	86.705	11.561	1.734
	SIVdeb-04CMPF3061-103	60.981	65.996	52.815	4N9F:1	1.85	0.98±0.05	1.6±1.4	92.486	6.358	1.156
	SIVdeb-04CMPF3061-104	61.986	77.103	60.699	6P59:F	1.66	0.95±0.05	1.9±1.6	86.705	11.561	1.734
	SIVdebCM40-101	61.276	65.415	52.216	4N9F:1	1.8	0.97±0.05	1.7±1.4	87.861	10.405	1.734
	SIVdebCM40-102	60.741	75.31	58.162	6P59:F	1.68	0.95±0.05	1.9±1.6	89.017	9.827	1.156
	SIVdebCM40-103	65.211	66.649	51.943	4N9F:1	1.82	0.97±0.05	1.6±1.4	89.017	7.514	3.468
	SIVdebCM40-104	61.459	75.965	58.413	6P59:F	1.7	0.95±0.05	1.8±1.5	90.751	5.78	3.468
	SIVdebCM5-101	61.96	64.116	51.947	4N9F:1	1.83	0.97±0.05	1.6±1.4	91.379	5.172	3.448
	SIVdebCM5-102	57.739	73.481	58.508	6P59:F	1.64	0.94±0.05	2.0±1.6	88.506	10.345	1.149
	SIVdebCM5-103	61.21	65.1	52.893	4N9F:1	1.8	0.97±0.05	1.7±1.5	90.23	5.747	4.023
	SIVdebCM5-104	60.295	76.907	60.856	6P59:F	1.64	0.94±0.05	2.0±1.6	90.805	6.897	2.299
	SIVden-101	64.724	72.071	82.822	4N9F:1	0.73	0.81±0.09	3.8±2.6	82.888	12.834	4.278
	SIVden-102	61.273	78.496	61.594	6P59:F	0.73	0.81±0.09	3.8±2.6	88.77	8.556	2.674
	SIVden-103	66.725	73.798	84.66	4N9F:1	0.73	0.81±0.09	3.8±2.6	85.561	8.556	5.882
	SIVden-104	59.284	76.672	59.634	6P59:F	0.73	0.81±0.09	3.8±2.6	83.957	12.299	3.743
	SIVdrl1FAO-105	60.293	65.741	53.89	4N9F:1	1.92	0.99±0.04	1.4±1.3	90.588	7.059	2.353
	SIVdrl1FAO-106	63.82	76.981	59.154	6P59:F	1.84	0.97±0.05	1.6±1.4	92.353	6.471	1.176
	SIVdrl1FAO-107	61.346	61.792	53.114	4N9F:1	1.92	0.99±0.04	1.4±1.3	90	7.647	2.353
	SIVdrl1FAO-108	58.965	74.636	60.345	6P59:F	1.84	0.97±0.05	1.6±1.4	92.941	6.471	0.588
	SIVgsn-99CM166-101	64.026	67.937	80.304	4N9F:1	0.02	0.72±0.11	5.3±3.4	81.683	12.871	5.446
	SIVgsn-99CM166-102	63.552	69.321	52.338	6P59:F	0.62	0.80±0.09	4.1±2.8	84.653	10.396	4.95
	SIVgsn-99CM166-103	59.511	76.976	58.292	4N9F:1	0.36	0.76±0.10	4.6±3.1	78.218	13.861	7.921
	SIVgsn-99CM166-104	62.896	79.171	60.515	6P59:F	0.62	0.80±0.09	4.1±2.8	83.168	9.901	6.931
	SIVgsn-99CM71-101	66.132	70.442	79.709	4N9F:1	0.6	0.79±0.09	4.2±2.8	84.158	10.891	4.95
	SIVgsn-99CM71-102	59.83	74.427	69.533	6P59:F	0.79	0.82±0.08	3.8±2.6	85.149	10.891	3.96
	SIVgsn-99CM71-203	60.729	77.541	59.397	6P59:F	0.79	0.82±0.08	3.8±2.6	85.149	10.891	3.96
	SIVgsn-99CM71-104	68.247	72.757	82.07	4N9F:1	0.6	0.79±0.09	4.2±2.8	82.178	13.366	4.455
	SIVlhoest-101	68.514	62.956	54.24	4N9F:1	1.74	0.96±0.05	1.7±1.5	88.235	10	1.765
	SIVlhoest-102	65.03	50.534	60.164	6P59:F	1.63	0.94±0.05	1.9±1.6	89.412	8.235	2.353
	SIVlhoest-203	61.128	76.25	59.859	6P59:F	1.63	0.94±0.05	1.9±1.6	89.412	8.235	2.353
	SIVlhoest-104	68.657	66.831	54.195	4N9F:1	1.74	0.96±0.05	1.7±1.5	87.059	8.824	4.118
	SIVmac239-101	66.634	65.941	52.372	4N9F:1	1.72	0.96±0.05	1.8±1.5	90.116	9.302	0.581
	SIVmac239-102	61.943	77.505	58.96	6P59:F	1.41	0.91±0.06	2.3±1.8	91.279	7.558	1.163
	SIVmac239-103	61.529	66.911	53.533	4N9F:1	1.7	0.95±0.05	1.8±1.5	94.186	5.233	0.581
	SIVmac239-104	59.12	76.429	60.916	6P59:F	1.71	0.95±0.05	1.8±1.5	87.791	11.047	1.163
	SIVmfa-101	67.426	67.309	52.806	4N9F:1	1.73	0.96±0.05	1.8±1.5	89.535	9.302	1.163
	SIVmfa-102	62.302	80.307	63.417	6P59:F	1.44	0.91±0.06	2.3±1.8	88.953	9.302	1.744
	SIVmfa-103	65.027	69.359	53.117	4N9F:1	1.73	0.96±0.05	1.8±1.5	90.116	8.14	1.744
	SIVmfa-104	62.037	78.727	61.514	6P59:F	1.68	0.95±0.05	1.9±1.5	87.209	10.465	2.326
	SIVmnd1-GB1-101	61.299	70.927	78.989	4N9F:1	1.43	0.91±0.06	2.3±1.8	89.412	7.059	3.529
	SIVmnd1-GB1-102	58.853	72.788	56.679	6P59:F	1.51	0.92±0.06	2.1±1.7	87.647	8.235	4.118
	SIVmnd1-GB1-103	61.427	71.035	79.07	4N9F:1	1.43	0.91±0.06	2.3±1.8	89.412	8.824	1.765
	SIVmnd1-GB1-104	61.553	75.702	57.288	6P59:F	1.51	0.92±0.06	2.1±1.7	87.647	10	2.353
	SIVmnd-2-105	61.053	65.413	52.991	4N9F:1	1.83	0.97±0.05	1.6±1.4	87.931	9.77	2.299
	SIVmnd-2-106	62.892	78.076	61.49	6P59:F	1.9	0.98±0.05	1.5±1.4	89.08	6.897	4.023
	SIVmnd-2-107	61.053	65.413	52.991	4N9F:1	1.83	0.97±0.05	1.6±1.4	87.931	9.77	2.299
	SIVmnd-2-108	62.892	78.076	61.49	6P59:F	1.9	0.98±0.05	1.5±1.4	89.08	6.897	4.023
	SIVmne-8-101	68.235	68.193	52.734	4N9F:1	1.77	0.96±0.05	1.7±1.5	90.116	8.721	1.163
	SIVmne-8-102	59.487	75.571	58.888	6P59:F	1.62	0.94±0.05	2.0±1.6	88.953	9.884	1.163
	SIVmne-8-103	65.127	66.208	53.254	4N9F:1	1.77	0.96±0.05	1.7±1.5	94.186	4.651	1.163
	SIVmne-8-104	60.396	76.378	59.593	6P59:F	1.62	0.94±0.05	2.0±1.6	86.628	12.791	0.581
	SIVmon-99CMCML1-105	56.989	75.329	60.067	4N9F:1	-0.18	0.69±0.12	5.9±3.7	80.275	14.679	5.046
	SIVmon-99CMCML1-106	57.736	77.482	63.261	6P59:F	-0.26	0.68±0.12	6.1±3.8	75.688	15.138	9.174
	SIVmon-99CMCML1-107	56.78	74.993	59.718	4N9F:1	-0.18	0.69±0.12	5.9±3.7	83.486	10.092	6.422
	SIVmon-99CMCML1-108	57.971	77.597	63.394	6P59:F	-0.26	0.68±0.12	6.1±3.8	80.275	13.761	5.963
	SIVmus-01CM1085-101	65.32	75.269	79.645	4N9F:1	0.53	0.78±0.09	4.3±2.9	83.5	11.5	5
	SIVmus-01CM1085-102	58.567	78.743	61.951	6P59:F	0.71	0.81±0.09	3.9±2.7	87	10	3
	SIVmus-01CM1085-103	66.077	71.526	81.214	4N9F:1	0.53	0.78±0.09	4.3±2.9	81.5	15.5	3
	SIVmus-01CM1085-104	60.888	80.152	61.583	6P59:F	0.71	0.81±0.09	3.9±2.7	86.5	9	4.5
	SIVmus01CM1239-101	61.146	79.889	61.892	4N9F:1	-0.06	0.71±0.12	5.5±3.5	86	9	5
	SIVmus01CM1239-102	62.987	71.244	80.891	6P59:F	0.7	0.81±0.09	4.0±2.7	81.5	11	7.5
	SIVmus01CM1239-103	78.712	67.954	71.458	4N9F:1	0.16	0.73±0.11	5.0±3.3	81.5	12	6.5
	SIVmus01CM1239-104	63.813	71.585	81.764	6P59:F	0.7	0.81±0.09	4.0±2.7	82.5	12	5.5
	SIVolc_97Cl12-105	58.629	60.303	52.726	4N9F:1	1.64	0.94±0.05	1.9±1.6	90.361	7.831	1.807
	SIVolc_97Cl12-106	54.652	70.557	60.156	6P59:F	1.57	0.93±0.06	2.0±1.6	90.361	7.229	2.41
	SIVolc_97Cl12-107	58.629	60.303	52.726	4N9F:1	1.64	0.94±0.05	1.9±1.6	90.361	7.831	1.807
	SIVolc_97Cl12-108	54.652	70.557	60.156	6P59:F	1.57	0.93±0.06	2.0±1.6	90.361	7.229	2.41
	SIVrcm_02CM8081-105	63.241	67.208	52.011	4N9F:1	1.68	0.95±0.05	1.9±1.6	92.529	5.172	2.299
	SIVrcm_02CM8081-106	62.505	65.801	52.431	4N9F:1	1.68	0.95±0.05	1.9±1.6	89.655	7.471	2.874
	SIVrcm_02CM8081-107	60.969	75.918	58.026	6P59:F	1.81	0.97±0.05	1.7±1.4	91.954	5.172	2.874
	SIVrcm_02CM8081-108	60.438	75.169	57.553	6P59:F	1.81	0.97±0.05	1.7±1.4	93.678	4.598	1.724
	SIVrcm_Ng411-105	60.929	63.573	51.49	4N9F:1	1.69	0.95±0.05	1.9±1.6	90.341	9.091	0.568
	SIVrcm_Ng411-106	62.829	64.132	51.259	4N9F:1	1.69	0.95±0.05	1.9±1.6	89.773	6.818	3.409
	SIVrcm_Ng411-107	60.88	79.265	63.904	6P59:F	1.44	0.91±0.06	2.3±1.8	92.614	6.818	0.568
	SIVrcm_Ng411-108	60.115	78.529	63.638	6P59:F	1.45	0.92±0.06	2.3±1.8	92.045	6.818	1.136
	SIVsmE543-101	63.549	65.48	52.954	4N9F:1	1.71	0.95±0.05	1.8±1.5	86.047	11.047	2.907
	SIVsmE543-102	61.075	78.076	61.439	6P59:F	1.42	0.91±0.06	2.3±1.8	89.535	8.721	1.744
	SIVsmE543-103	62.96	66.451	52.938	4N9F:1	1.72	0.96±0.05	1.8±1.5	90.116	8.721	1.163
	SIVsmE543-104	59.307	74.383	57.855	6P59:F	1.6	0.94±0.05	2.0±1.6	88.372	8.721	2.907
	SIVsmH635SB10-107	63.183	66.645	53.204	4N9F:1	1.72	0.96±0.05	1.8±1.5	89.535	8.14	2.326
	SIVsmH635SB10-108	62.753	76.716	58	6P59:F	1.6	0.94±0.05	2.0±1.6	87.209	9.884	2.907
	SIVsmH635SB10-110	59.746	71.493	55.634	6P59:F	1.61	0.94±0.05	2.0±1.6	87.209	10.465	2.326
	SIVsmH635SB10-112	63.331	66.632	53.21	4N9F:1	1.71	0.95±0.05	1.8±1.5	89.535	7.558	2.907
	SIVsmmPBj14-101	67.879	66.706	52.818	4N9F:1	1.72	0.96±0.05	1.8±1.5	91.279	8.14	0.581
	SIVsmmPBj14-102	60.094	77.683	61.551	6P59:F	1.61	0.94±0.05	2.0±1.6	90.698	8.14	1.163
	SIVsmmPBj14-103	63.937	67.123	52.934	4N9F:1	1.72	0.96±0.05	1.8±1.5	90.116	8.14	1.744
	SIVsmmPBj14-104	58.845	75.631	59.12	6P59:F	1.62	0.94±0.05	2.0±1.6	87.791	8.721	3.488
	SIVsmPBj-101	63.637	67.362	53.107	4N9F:1	1.73	0.96±0.05	1.8±1.5	91.279	7.558	1.163
	SIVsmPBj-102	60.094	77.683	61.551	6P59:F	1.61	0.94±0.05	2.0±1.6	90.698	8.14	1.163
	SIVsmPBj-103	63.87	66.958	52.901	4N9F:1	1.72	0.96±0.05	1.8±1.5	91.279	8.14	0.581
	SIVsmPBj-104	59.399	76.132	59.387	6P59:F	1.62	0.94±0.05	2.0±1.6	88.953	8.721	2.326
	SIVsmSL92b-101	65.612	69.01	52.781	4N9F:1	1.76	0.96±0.05	1.7±1.5	87.931	8.621	3.448
	SIVsmSL92b-102	63.306	77.427	58.711	6P59:F	1.6	0.94±0.05	2.0±1.6	89.655	8.621	1.724
	SIVsmSL92b-103	64.988	68.613	51.901	4N9F:1	1.76	0.96±0.05	1.7±1.5	90.23	6.897	2.874
	SIVsmSL92b-104	63.306	77.427	58.711	6P59:F	1.6	0.94±0.05	2.0±1.6	89.655	8.621	1.724
	SIVstm-101	60.708	63.272	53.501	4N9F:1	1.76	0.96±0.05	1.7±1.5	90.116	8.721	1.163
	SIVstm-102	55.81	73.726	63.382	6P59:F	1.65	0.95±0.05	1.9±1.6	88.372	9.884	1.744
	SIVstm-103	59.464	65.085	53.481	4N9F:1	1.76	0.96±0.05	1.7±1.5	87.209	9.884	2.907
	SIVstm-104	55.012	71.901	61.639	6P59:F	1.66	0.95±0.05	1.9±1.6	79.651	18.023	2.326
	SIVsunK08-Gab-101	62.044	70.045	81.502	4N9F:1	0.43	0.77±0.10	4.3±2.9	86.813	9.89	3.297
	SIVsunK08-Gab-102	57.921	78.096	61.523	6P59:F	0.58	0.79±0.09	4.0±2.7	85.714	11.538	2.747
	SIVsunK08-Gab-103	63.853	71.164	82.293	4N9F:1	0.53	0.78±0.09	4.1±2.8	85.714	10.989	3.297
	SIVsunK08-Gab-104	60.229	77.457	58.161	6P59:F	0.66	0.80±0.09	3.8±2.6	84.066	12.637	3.297
	SIVsun-L14-101	63.258	73.795	82.311	4N9F:1	-0.05	0.71±0.12	5.3±3.4	89.189	6.486	4.324
	SIVsun-L14-102	58.992	76.296	57.835	6P59:F	-0.13	0.70±0.12	5.5±3.5	86.486	11.351	2.162
	SIVsun-L14-103	63.014	73.458	81.983	4N9F:1	-0.05	0.71±0.12	5.3±3.4	84.865	10.811	4.324
	SIVsun-L14-104	56.068	74.875	57.177	6P59:F	-0.11	0.70±0.12	5.4±3.5	91.892	4.865	3.243
	SIVsyk-KE51-105	63.409	64.316	51.928	4N9F:1	1.85	0.98±0.05	1.6±1.4	92.442	6.395	1.163
	SIVsyk-KE51-106	60.829	66.597	51.958	4N9F:1	1.85	0.98±0.05	1.6±1.4	94.767	4.651	0.581
	SIVsyk-KE51-107	56.991	74.321	60.08	6P59:F	1.7	0.95±0.05	1.8±1.5	91.279	6.977	1.744
	SIVsyk-KE51-108	57.757	76.617	63.696	6P59:F	1.67	0.95±0.05	1.9±1.6	90.698	8.14	1.163
	SIVtal-00CM266-105	59.593	70.248	76.554	4N9F:1	1.13	0.87±0.07	3.0±2.1	87.5	8.152	4.348
	SIVtal-00CM266-106	58.139	68.881	76.797	4N9F:1	1.13	0.87±0.07	3.0±2.1	87.5	8.696	3.804
	SIVtal-00CM266-107	57.787	73.59	57.46	6P59:F	1.42	0.91±0.06	2.4±1.8	85.326	11.957	2.717
	SIVtal-00CM266-108	57.787	73.59	57.46	6P59:F	1.42	0.91±0.06	2.4±1.8	85.326	11.957	2.717
	SIVtal-01CM8023-105	56.122	73.936	59.315	4N9F:1	1.13	0.87±0.07	3.0±2.1	84.239	12.5	3.261
	SIVtal-01CM8023-106	56.122	73.936	59.315	4N9F:1	1.13	0.87±0.07	3.0±2.1	84.239	12.5	3.261
	SIVtal-01CM8023-107	63.296	58.541	54.934	6P59:F	1.36	0.90±0.06	2.6±1.9	83.152	11.413	5.435
	SIVtal-01CM8023-108	55.987	73.499	61.479	6P59:F	1.38	0.91±0.06	2.5±1.9	86.957	8.696	4.348
	SIVwrc-97CI14-105	67.841	70.237	54.52	4N9F:1	1.72	0.96±0.05	1.8±1.5	88.889	9.357	1.754
	SIVwrc-97CI14-106	64.29	76.487	59.398	6P59:F	1.43	0.91±0.06	2.3±1.8	84.211	12.281	3.509
	SIVwrc-97CI14-107	67.841	70.237	54.52	4N9F:1	1.72	0.96±0.05	1.8±1.5	88.889	9.357	1.754
	SIVwrc-97CI14-108	64.29	76.487	59.398	6P59:F	1.43	0.91±0.06	2.3±1.8	84.211	12.281	3.509

## Sheet: 13-14 ASR of A3F and A3G
	Table S13: A3F-Identity and Similarity dependent on Most Likely Ancestral Sequence Reconstruction
	Most Likely ASR Sequence	Extant Species	Identity	Similarity	Gaps
	GA-3F1-01-3F2-01	Gorilla gorilla	93.0295	95.9786	0
		Homo sapiens	91.9571	95.4424	0
		Pongo abelii	88.4718	93.0295	0
		Pan troglodytes	86.5952	91.4209	0
	OWM-3F1-001-3F2-01	Mandrillus leucophaeus	94.6524	97.0588	0.26738
		Colobus angolensis palliatus	94.6524	96.2567	0.26738
		Rhinopithecus roxellana	94.385	95.9893	0.26738
		Macaca mulatta	92.7807	95.9893	0.26738
		Papio anubis	93.8503	95.4545	0.26738
		Macaca leonina	93.5829	95.1872	0.26738
		Macaca nemestrina	93.0481	94.6524	0.26738
		Chlorocebus pygerythrus	87.9679	89.8396	1.06952
	NWM-3F1-001-3F2-01	Aotus trivigatus	94.385	94.9198	0
		Aotus nancynaae	94.385	94.9198	0
		Saimiri boliviensis boliviensis	91.4439	94.385	0.534759
	Table S14: A3G-Identity and Similarity dependent on Most Likely Ancestral Sequence Reconstruction
	Most Likely ASR Sequence	Extant Species	Identity	Similarity	Gaps
	GA-3G1-00001-3G2-0001	Pan troglodytes	89.5833	92.7083	0
		Pan paniscus	88.8021	92.4479	0
		Gorilla gorilla	89.3229	92.1875	0
		Homo sapiens	88.5417	92.1875	0
		Pongo pygmaeus	86.7188	91.1458	0
	OWM-3G1-01-3G2-01	Papio anubis	95.3003	96.8668	0
		Macaca nigra	94.7781	96.0836	0
		Macaca fascicularis	93.2292	95.8333	0.260417
		Macaca leonina	93.2115	94.7781	0
		Macaca Mulatta-rh2	92.9688	94.5312	0.260417
		Chlorocebus aethiops aethiops Hap7	90.8616	94.7781	0
		Macaca nemestrina	92.4282	94.2559	0
		Macaca Mulatta-rh6	92.6893	93.9948	0
		Cercocebus torquatus 1	90.6005	93.9948	0
		Cercocebus torquatus 2	90.8616	93.9948	0
		Cercopithecus petaurista 2	90.6005	93.9948	0.261097
		Macaca Mulatta-rh1	91.6667	93.4896	0.260417
		Cercopithecus wolfi 2	90.6005	93.7337	0
		Cercopithecus neglectus 1	90.6005	93.7337	0
		Cercopithecus wolfi 1	90.3394	93.7337	0
		Cercopithecus petaurista 1	90.6005	93.7337	0.261097
		Cercopithecus neglectus 2	90.3394	93.4726	0
		Cercopithecus cephus 1	90.0783	93.4726	0
		Cercopithecus cephus 2	89.5561	93.2115	0
		Mandrillus leucophaeus	91.4667	94.6667	0
		Allenopithecus nigroviridis	89.5561	92.4282	0
		Cercocebus atys	91.2	94.1333	0
		Trachypithecus francoisi 2	85.7513	90.1554	0.777202
		Trachypithecus francoisi 1	85.7513	89.8964	0.777202
		Colobus guereza	86.7876	89.3782	1.03627
		Nasalis larvatus	85.4922	89.3782	0.777202
		Rhinopithecus roxellana	85.4497	89.9471	0.793651
	NWM-3G1-0001-3G2-001	Aotus nancymaae	94.026	96.1039	0.25974
		Callithrix jacchus	93.7662	95.0649	0.25974
		Lagothrix lagotricha	80.7792	85.974	1.03896
		Saguinus labiatus	75.8442	83.6364	1.03896

## Sheet: 15-18 Interactions ViralBasic
	Table S15: Interactions of A3F2 on Vif by secondary structure
	Secondary Structures	Hs3F2 = HIV-1M_NL4-3	Aon3F2 = HIV-1M_NL4-3	Hs3F2 = HIV-1N_DJO0131	Hs3F2 = HIV-1O_BCF06	Hs3F2 = HIV-1P_RBF168	Hs3F2 = HIV-2_NNVA	Hs3F = HIV-2_NWK08	Pt3F = SIVcpzEK505	Pt3F = SIVcpzGAB1	Pt3F = SIVcpzMB897	Gg3F = SIVgor-BPID1	Gg3F = SIVgorCP684con	Cpy23F2 = SIVagmVer_VSAM0001	Cpy23F2 = SIVagmVer-TYO1	Mm3F2 = SIVmac239
	Loop 1	2.39537	7.25181	2.73785	3.65985	3.48686	6.95901	3.45988	4.87282	5.5291	3.12733	2.00247	4.56751	5.84783	3.54384	3.55819
	α-Helix 1	0	0	0	0	0	0	0	0	0	0	0	0	0	0	0
	Loop 2	0	0	0	0	0	0.0238322	0	0	0	0	0	0	0.0217391	0.0227169	0.0494193
	β-Sheet 1	0.526454	0.0250063	1.43737	0.888052	0.598491	0.405148	0.336377	0.374833	0.661376	0.17374	0.494438	0.171282	0.782609	0.795093	0.494193
	Loop 3	5.26454	1.35034	12.5257	7.34661	6.81759	4.86177	8.19318	4.25703	6.16402	3.00323	6.79852	4.22495	3.6087	3.86188	5.51025
	β-Sheet 2	1.78994	1.10028	3.14853	2.17976	1.79547	3.551	2.54685	1.28514	1.69312	0.744602	1.0136	1.79846	2.32609	2.49886	1.50729
	Loop 4	3.21137	9.92748	1.43737	5.94726	6.50533	5.17159	3.07544	6.90763	7.08995	5.43559	4.178	7.02255	4.41304	6.54248	4.64542
	α-Helix 2	27.6125	29.9575	29.0897	25.9957	26.776	29.0038	25.5406	29.2637	27.7513	26.5326	23.5352	27.6906	27.0217	25.5111	25.7475
	Loop 5	27.244	19.3548	28.8501	26.2648	23.8876	22.9504	24.6756	21.9277	22.2487	23.3805	24.2274	24.5789	20.7826	22.7851	24.339
	β-Sheet 3	0.421163	0.250063	1.23203	1.13025	0.910747	0.619638	0.913023	0.722892	0.661376	0.893522	1.40915	0.456751	0.586957	0.590641	0.74129
	Loop 6	0	0.0250063	0	0	0	0	0	0	0.185185	0	0	0	0	0	0
	α-Helix 3	18.268	19.98	11.0541	15.3122	16.5496	16.0867	17.1792	19.4645	17.2222	21.8168	18.9617	17.6706	21.6957	19.6047	19.9407
	Loop 7	13.0561	10.4776	8.11088	10.5759	10.8509	7.62631	11.4128	10.0402	9.36508	14.5942	15.1792	11.7899	9.80435	11.1313	12.7502
	β-Sheet 4	0	0	0	0.0269107	0.0260213	0.262154	0.120135	0.267738	0.21164	0.0992802	0.321384	0.028547	0.0434783	0.0227169	0.074129
	Loop 8	0	0.100025	0	0	0.0260213	0	0.168188	0.133869	0	0.0248201	0.0988875	0	0.0434783	0.136302	0
	α-Helix 4	0.131614	0.20005	0.171116	0.592034	1.69139	2.02574	2.18645	0.481928	0.899471	0.17374	1.68109	0	2.76087	2.61245	0.593032
	Loop 9	0	0	0	0	0	0.0476644	0.0480538	0	0.026455	0	0.0988875	0	0.26087	0.0454339	0
	β-Sheet 5	0	0	0	0	0	0.0476644	0	0	0	0	0	0	0	0	0
	Loop 10	0	0	0	0	0	0	0	0	0	0	0	0	0	0	0
	α-Helix 5	0	0	0	0	0	0	0.120135	0	0	0	0	0	0	0	0.0247097
	Loop 11	0.0789681	0	0.205339	0.080732	0.078064	0.357483	0.0240269	0	0.291005	0	0	0	0	0.29532	0.0247097
	α-Helix 6	0	0	0	0	0	0	0	0	0	0	0	0	0	0	0
	Loop 12	0	0	0	0	0	0	0	0	0	0	0	0	0	0	0
	SUM	100	100	100	100	100	100	100	100	100	100	100	100	100	100	100
	Interact	3799	3999	2922	3716	3843	4196	4162	3735	3780	4029	4045	3503	4600	4402	4047
	N	312	304	236	292	300	320	320	300	284	312	312	304	316	312	304
	Table S16: Interactions of Vif on A3F2 by secondary structure
	Secondary Structures	HIV-1M_NL4-3 = Hs3f2	HIV-1M_NL4-3 = Aon3f2	HIV-1N_DJO0131 = Hs3f2	HIV-1O_BCF06 = Hs3f2	HIV-1P_RBF168 = Hs3f2	HIV-2_NNVA = Hs3f2	HIV-2_NWK08 = Hs3f2	SIVcpzEK505 = Pt3f2	SIVcpzGAB1 = Pt3f2	SIVcpzMB897 = Pt3f2	SIVgor-BPID1 = Pt3f2	SIVgorCP684con = Pt3f2	SIVagmVer_VSAM0001 = Cpy3f2	SIVagmVer-TYO1 = Cpy3f2	SIVmac239 = Mm3f2
	Loop 1	13.7931	14.6597	16.6602	18.4783	21.2823	15.0826	18.9196	13.7593	16.0991	16.5616	20.4251	20.9622	13.9383	17.1845	16.2537
	α-Helix 1	20.6897	23.6911	21.6037	20.6236	14.3655	16.6387	10.5689	24.2793	22.1784	18.8539	12.2602	15.6357	20.2808	16.8499	11.7506
	Loop 2	0	0	0	0	0	0	0	0	0	0	0	0	0	0	0
	β-Sheet 1	0	0	0	0	0	0	0.0521921	0	0	0	0	0	0	0	0.0532907
	α-Turn 1	0	0.026178	0	0	0	N/A	N/A	0	0.478469	0.0573066	0.0777605	0	N/A	N/A	N/A
	Loop 3	1.03154	0.209424	0	0	0.771482	2.2983	7.35908	0.534918	0.816212	0.687679	1.34785	0	3.58486	4.39771	3.01092
	β-Sheet 2	0	0.026178	0	0	0	0	0	0	0.0281452	0	0.0777605	0	0	0	0.106581
	Loop 4	0	0	0	0	0	0	0	0	0	0	0	0	0	0	0
	β-Sheet 3	1.29679	0.759162	0.0778513	0	0.18622	4.26143	10.0209	0.297177	0.703631	1.00287	1.76257	0	5.8912	0.143403	0
	Loop 5	50.5452	42.4869	44.5309	38.5011	38.6539	43.1171	43.0846	43.7147	37.2924	48.1662	41.7833	36.2297	43.8205	45.2916	58.6464
	β-Sheet 4	0.412614	0.811518	2.14091	0.657895	1.51636	5.67393	5.34969	0.624071	3.74332	0.515759	1.65889	0.687285	3.48458	6.47706	0.0266454
	Loop 6	0	0	0	0	0	0	0	0	0	0	0	0	0	0	0
	β-Sheet 5	0	0	0.0778513	0	0.18622	0.0239406	0.0782881	0	0.309598	0.25788	0.129601	0.0245459	0	0.119503	0.106581
	Loop 7	0.294724	0.052356	0.506033	0.743707	1.38335	0.0239406	0.495825	0.564636	0.0844357	0.515759	1.55521	0.662739	0.125345	0.310707	0.186517
	α-Helix 2	0.530504	0.942408	0.583885	2.0881	2.71349	0.215466	0.991649	1.48588	1.06952	1.48997	1.21825	3.5837	0.300827	0.191205	0.133227
	Loop 8	0	0	0	0	0	0	0	0	0	0	0	0	0	0	0
	α-Helix 3	0	0	0	0	0	0	0	0	0	0	0	0	0	0	0
	Loop 9	0.589449	2.09424	0.311405	0.829519	1.11732	0.837922	0.652401	1.45617	1.745	1.51862	0.699844	3.3137	0.22562	1.43403	1.51878
	α-Turn 2	0	0.471204	0	0.314645	0.66507	0.0478813	N/A	0.118871	0.59105	0	0.0777605	0.589102	0	0.334608	0
	α-Turn 3	N/A	N/A	N/A	N/A	N/A	N/A	N/A	N/A	N/A	N/A	N/A	N/A	0.175483	N/A	N/A
	α-Helix 4	0.206307	0.418848	0.194628	0.257437	0.133014	0.0239406	0.026096	0.0297177	0.253307	0.0286533	0.103681	0.12273	0	0.0717017	0
	Loop 10	1.06101	1.83246	0.350331	1.57323	1.54296	2.25042	0.574113	0.416048	0.365888	0.17192	1.37377	0.736377	1.90524	1.36233	0.479616
	α-Helix 5	2.29885	3.50785	1.98521	3.03204	4.33626	2.39406	0.469729	2.43685	1.46355	1.97708	3.8621	5.4001	0.601655	1.21893	1.94511
	Loop 11	7.25022	8.01047	10.977	12.9005	11.1466	7.11037	1.35699	10.2823	12.7779	8.19484	11.5863	12.052	5.66558	4.61281	5.78204
	SUM	100	100	100	100	100	100	100	100	100	100	100	100	100	100	100
	Interact	3393	3289	2569	3496	3759	3832	3820	3365	3553	3490	3858	4074	3989	4184	3753
	N	308	292	236	292	300	320	308	300	284	312	316	304	316	312	304
	Table S17: Interactions of A3G1 on Vif by secondary structure
	Secondary Structures	Hs3G1 = HIV-1M_NL4-3	Aon3G1 = HIV-1M_NL4-3	Hs3G1 = HIV-1N_DJO0131	Hs3G1 = HIV-1O_BCF06	Hs3G1 = HIV-1P_RBF168	Hs3G1 = HIV-2_NNVA	Hs3G1 = HIV-2_NWK08	Pt3G1 = SIVcpzEK505	Pt3G1 = SIVcpzGAB1	Pt3G1 = SIVcpzMB897	Gg3G1 = SIVgor-BPID1	Gg3G1 = SIVgorCP684con	Cba3G1 = SIVsmSL92b	Cpy23G1 = SIVagmVer_VSAM0001	Cpy23G1 = SIVagmVer-TYO1	Mm3G1 = SIVmac239
	α-Turn 1	0	0	0	0	0	0	0	0	0	0	0	0	N/A	0	0	0
	Loop 1	0	0	0	0	0	0	0	0	0	0	0	0	0	0	0	0
	α-Helix 1	0	0.0345304	0.0282566	0.0518941	0	0.0965873	0.0583431	0.030003	0	0	0	0	0	0.0316656	0.160308	0
	Loop 2	6.87727	15.6423	8.67477	9.91178	5.78787	6.92209	9.83081	10.171	9.13413	6.81313	6.0416	7.3473	7.30036	10.3863	14.4598	10.1523
	β-Sheet 1	0.0559128	0.414365	0	0.0518941	0	0	0	0.060006	0	0	0	0	0	0	0.0320616	0
	Loop 3	0	0	0	0	0	0	0	0	0	0	0	0	0	0	0	0
	β-Sheet 2	0.363433	0	0.536875	0.311365	0.221545	0	0.175029	0.30003	0.25025	0.111235	0.132057	0.0295072	0.268176	0.0316656	0.0961847	0.856599
	Loop 4	10.1482	7.70028	9.8898	9.05553	7.64331	8.75724	10.3267	9.15092	8.83383	8.42603	7.95642	9.05872	9.50536	6.9031	5.96345	9.26396
	α-Helix 2	2.57199	6.62983	3.07997	3.5288	2.4093	3.57373	3.1797	2.76028	2.97798	3.11457	2.64114	3.21629	0.0893921	1.29829	0.480923	2.44289
	Loop 5	0	0	0	0	0	0	0	0	0	0	0	0	0	0	0	0
	β-Sheet 3	0	0	0	0	0	0	0	0	0	0	0	0	0	0	0	0
	Loop 6	0.754822	0.448895	0.819441	0.726518	0.720022	0.321958	1.05018	0.960096	1.35135	0.862069	0.693298	0.737681	0.387366	0.379987	0.833601	0.126904
	α-Helix 3	8.58261	7.52762	8.44871	8.97769	7.50485	7.79137	8.25554	9.961	10.1602	9.6218	11.1258	14.4585	3.60548	7.88474	3.7512	9.6764
	Loop 7	0	0	0	0	0	0	0	0	0	0	0	0	0	0	0	0
	β-Sheet 4	0	0	0	0	0	0	0	0	0	0	0	0	0	0	0	0
	Loop 8	24.5737	29.0055	24.4137	22.8075	24.5361	23.1165	24.2707	24.9025	23.7237	25.5284	24.7937	22.573	25.5066	25.4275	28.9836	26.4911
	α-Helix 4	26.9779	28.7983	24.9506	25.3503	28.607	27.7205	25.2334	25.9226	26.2012	27.8921	29.2506	25.1992	28.0691	25.8075	25.4889	30.3934
	Loop 9	1.28599	0.828729	1.86493	1.50493	1.08003	2.70444	1.57526	1.89019	2.3023	2.61402	1.78277	3.6589	1.93683	0.886637	0.448862	3.5533
	β-Sheet 5	0	0	0	0	0	0	0	0	0	0	0	0	0	0	0	0.0951777
	Loop 10	0	0	0	0	0	0	0	0	0	0	0	0	0	0	0	0
	α-Helix 5	0	0	0	0	0	0	0	0	0	0	0	0	0	0	0	0
	Loop 11	0	0.0345304	0.141283	0.4411	0.276932	0.0965873	0.233372	0.030003	0.025025	0.0278087	0	0	0.0595948	0.158328	0.769477	0
	α-Helix 6	4.58485	2.65884	4.57756	4.4629	6.97868	5.66645	5.4259	2.85029	3.4034	2.80868	3.4995	2.89171	17.7592	6.26979	5.0016	5.96447
	Loop 12	13.2234	0.276243	12.5742	12.8179	14.2343	13.2325	10.3851	11.0111	11.6366	12.1802	12.0832	10.8292	5.51251	14.5345	13.53	0.983503
	SUM	4311	4503	3358	4208	4343	4716	4682	4235	4264	4541	4557	4007	5116	4914	4551	0
	Interact	3577	2896	3539	3854	3611	3106	3428	3333	3996	3596	3029	3389	3356	3158	3119	3152
	N	308	272	284	304	304	276	288	304	308	312	280	292	312	296	304	304
	Table S18: Interactions of Vif on A3G1 by secondary structure
	Secondary Structures	HIV-1M_NL4-3 = Hs3g1	HIV-1M_NL4-3 = Aon3g1	HIV-1N_DJO0131 = Hs3g1	HIV-1O_BCF06 = Hs3g1	HIV-1P_RBF168 = Hs3g1	HIV-2_NNVA = Hs3g1	HIV-2_NWK08 = Hs3g1	SIVcpzEK505 = Pt3g1	SIVcpzGAB1 = Pt3g1	SIVcpzMB897 = Pt3g1	SIVgor-BPID1 = Pt3g1	SIVgorCP684con = Pt3g1	SIVsmSL92b =CBa3g1	SIVagmVer_VSAM0001 = Cpy3g1	SIVagmVer-TYO1 = Cpy3g1	SIVmac239 = Mm3g1
	Loop 1	0.249377	0.230415	0.0940439	0.0303951	0.0884695	0.0345543	0.0626566	0.0326797	0.116077	0.456621	0.585223	0	1.15241	0.392927	0.316056	0.0592944
	α-Helix 1	40.3367	32.2581	46.5204	39.6049	36.361	32.4119	39.0664	42.1569	33.1399	42.4658	33.7235	38.7351	32.7571	28.1598	28.6979	36.555
	Loop 2	2.05736	2.57296	2.31975	0.790274	3.4798	1.69316	3.19549	2.38562	5.57168	2.89193	1.97513	4.05916	3.16912	7.69483	3.85588	0
	β-Sheet 1	10.3491	12.0584	8.58934	8.96657	11.7959	8.1548	10.9649	18.7255	23.7957	17.5342	25.9693	23.4424	10.4005	10.7073	11.6308	15.1794
	α-Turn 1	20.7294	25.0768	17.6803	20.152	17.3105	N/A	N/A	12.7451	14.3064	12.5419	21.5069	19.4462	N/A	N/A	N/A	N/A
	Loop 3	10.5985	13.7481	9.15361	10.9726	11.0882	35.971	35.0564	8.92157	5.94893	9.16286	2.41405	2.45437	39.5851	40.3405	40.866	25.2891
	β-Sheet 2	1.15337	0.499232	1.81818	2.76596	4.12858	3.21355	0.657895	1.83007	4.29483	1.46119	3.58449	4.43675	2.21838	0.785855	0.0948167	4.03202
	Loop 4	0.0623441	0	0	0	0	0.380097	0.344612	0.261438	1.68311	0.0913242	0.0731529	0	0.172861	0.0982318	0.126422	0
	β-Sheet 3	3.89651	4.37788	3.57367	4.89362	5.07225	5.56323	2.97619	4.15033	4.14974	5.05327	4.27944	2.35997	4.35033	4.12574	0.0632111	0
	Loop 5	9.0399	8.56375	8.18182	8.90578	8.93542	8.32757	5.76441	6.9281	5.6007	7.97565	4.93782	4.34235	4.37914	3.30714	9.79772	18.8853
	β-Sheet 4	0.872818	0.384025	1.28527	2.79635	1.47449	2.17692	1.53509	1.14379	0.899594	0.243531	0.768105	0.629327	1.35408	1.14604	2.2756	0
	Loop 6	0.0935162	0	0	0	0	0.310988	0.18797	0.326797	0.232153	0	0	0	0.201671	0.360183	0.189633	0
	β-Sheet 5	0	0	0	0	0	0	0	0	0	0	0	0	0	0.130976	0	0
	Loop 7	0	0	0	0	0	0	0	0	0	0	0	0	0	0	0	0
	α-Helix 2	0	0	0	0	0	0	0.0626566	0.0653595	0.145096	0	0	0	0	0	0	0
	Loop 8	0	0	0	0	0	0	0	0	0	0	0	0	0	0	0	0
	α-Helix 3	0	0	0	0	0	0	0	0	0	0	0	0	0	0	0	0
	Loop 9	0	0	0	0	0	0	0	0	0	0	0	0	0	0	0	0
	α-Turn 2	0	0	0	0	0	0	N/A	0	0	0	0	0	0	0	0	0
	α-Turn 3	N/A	N/A	N/A	N/A	N/A	N/A	N/A	N/A	N/A	N/A	N/A	N/A	N/A	0	N/A	N/A
	α-Helix 4	0	0	0	0	0	0	0	0	0	0	0	0	0	0	0	0
	Loop 10	0.561097	0.192012	0.783699	0.121581	0.265408	1.76227	0.125313	0.326797	0.116077	0.121766	0.182882	0.094399	0.259291	2.75049	2.08597	0
	α-Helix 5	0	0	0	0	0	0	0	0	0	0	0	0	0	0	0	0
	Loop 11	0	0	0	0	0	0	0	0	0	0	0	0	0	0	0	0
	SUM	100	99.9616	100	100	100	100	100	100	100	100	100	100	100	100	100	100
	Interact	3208	3190	3290	3391	2894	3192	2604	3060	3446	3285	2734	3178	3471	3054	3164	3373
	N	308	284	304	304	276	288	272	304	308	312	280	292	312	296	304	304

## Sheet: 19 Interactions A3F2-Vif
	Table S19: Interactions of A3F2 on Vif by Amino Acid
	Hs3F2 Interactions									Aon3F2 Interactions				Pt3F2 Interactions						Gg3F2 Interactions					Cpy3F2 Interactions					Mm3F2 Interactions				CryoEM A3F2 Interactions
	Secondary Structure	Amino Acid	Number	Hs3F2 = HIV-1M_NL4-3 Percent (Per Amino Acid) [312]	Hs3F2 = HIV-1N_DJO0131 Percent (Per Amino Acid) [236]	Hs3F2 = HIV-1O_BCF06 Percent (Per Amino Acid) [292]	Hs3F2 = HIV-1P_RBF168 Percent (Per Amino Acid) [300]	Hs3F2 = HIV-2_NNVA Percent (Per Amino Acid) [320]	Hs3F = HIV-2_NWK08 Percent (Per Amino Acid) [320]	Secondary Structure	Amino Acid	Number	Aon3F2 = HIV-1M_NL4-3 Percent (Per Amino Acid) [304]	Secondary Structure	Amino Acid	Number	Pt3F = SIVcpzEK505 Percent (Per Amino Acid) [300]	Pt3F = SIVcpzGAB1 Percent (Per Amino Acid) [284]	Pt3F = SIVcpzMB897 Percent (Per Amino Acid) [312]	Secondary Structure	Amino Acid	Number	Gg3F = SIVgor-BPID1 Percent (Per Amino Acid) [312]	Gg3F = SIVgorCP684con Percent (Per Amino Acid) [304]	Secondary Structure	Amino Acid	Number	Cpy23F2 = SIVagmVer_VSAM0001 Percent (Per Amino Acid) [316]	Cpy23F2 = SIVagmVer-TYO1 Percent (Per Amino Acid) [312]	Secondary Structure	Amino Acid	Number	Mm3F2 = SIVmac239 Percent (Per Amino Acid) [304]	Secondary Structure	Amino Acid	Number	HsA3F2=6NIL
	N-Term Loop	L	188	11.859	10.1695	16.0959	13.3333	30	16.25	N-Term Loop	L	189	44.7368	N-Term Loop	L	188	31	33.0986	24.6795	N-Term Loop	L	188	13.4615	31.9079	N-Term Loop	L	185	39.2405	25.9615	N-Term Loop	L	188	22.8125	N-Term Loop			0
	N-Term Loop	R	189	8.33333	13.9831	11.6438	17.6667	27.5	11.25	N-Term Loop	R	190	37.5	N-Term Loop	R	189	26	26.7606	14.1026	N-Term Loop	R	189	8.65385	18.4211	N-Term Loop	R	186	19.6203	15.7051	N-Term Loop	R	189	15.3125	N-Term Loop			0
	N-Term Loop	N	190	7.37179	7.20339	8.90411	11.3333	18.4375	5.9375	N-Term Loop	H	191	8.55263	N-Term Loop	N	190	3.33333	3.16901	1.60256	N-Term Loop	N	190	1.92308	2.30263	N-Term Loop	N	187	11.7089	5.44872	N-Term Loop	N	190	5.625	N-Term Loop	N	190	0
	N-Term Loop	P	191	0	0.847458	3.08219	1	5.3125	3.4375	N-Term Loop	P	192	2.63158	N-Term Loop	P	191	0.333333	5.98592	0	N-Term Loop	P	191	1.28205	0	N-Term Loop	P	188	6.32911	1.28205	N-Term Loop	P	191	0.9375	N-Term Loop	P	191	0
	N-Term Loop	M	192	0.320513	0	2.05479	0.333333	2.5	2.5	N-Term Loop	M	193	0	N-Term Loop	M	192	0	1.76056	0	N-Term Loop	M	192	0	0	N-Term Loop	M	189	4.11392	0	N-Term Loop	M	192	0	N-Term Loop	M	192	0
	N-Term Loop	E	193	0	1.27119	4.10959	0.333333	5.9375	2.8125	N-Term Loop	D	194	1.97368	N-Term Loop	E	193	0	2.8169	0	N-Term Loop	E	193	0.641026	0	N-Term Loop	E	190	2.8481	1.60256	N-Term Loop	E	193	0.3125	N-Term Loop	E	193	0
	N-Term Loop	A	194	0	0	0	0.333333	0.3125	0.625	N-Term Loop	A	195	0	N-Term Loop	A	194	0	0	0	N-Term Loop	A	194	0	0	N-Term Loop	A	191	0	0	N-Term Loop	A	194	0	N-Term Loop	A	194	0
	N-Term Loop	M	195	0	0	0	0	0	0	N-Term Loop	M	196	0	N-Term Loop	M	195	0	0	0	N-Term Loop	M	195	0	0	N-Term Loop	M	192	0	0	N-Term Loop	T	195	0	N-Term Loop	M	195	0
	N-Term Loop	Y	196	1.28205	0.423729	0.684932	0.333333	1.25	2.1875	N-Term Loop	Y	197	0	N-Term Loop	Y	196	0	0	0	N-Term Loop	Y	196	0	0	N-Term Loop	Y	193	1.26582	0	N-Term Loop	Y	196	0	N-Term Loop	D	196	0
	α-Helix 1	P	197	0	0	0	0	0	0	α-Helix 1	P	198	0	α-Helix 1	P	197	0	0	0	α-Helix 1	P	197	0	0	α-Helix 1	P	194	0	0	α-Helix 1	P	197	0	α-Helix 1	P	197	0
	α-Helix 1	H	198	0	0	0	0	0	0	α-Helix 1	G	199	0	α-Helix 1	H	198	0	0	0	α-Helix 1	H	198	0	0	α-Helix 1	H	195	0	0	α-Helix 1	H	198	0	α-Helix 1	H	198	0
	α-Helix 1	I	199	0	0	0	0	0	0	α-Helix 1	I	200	0	α-Helix 1	V	199	0	0	0	α-Helix 1	I	199	0	0	α-Helix 1	I	196	0	0	α-Helix 1	I	199	0	α-Helix 1	I	199	0
	α-Helix 1	F	200	0	0	0	0	0	0	α-Helix 1	F	201	0	α-Helix 1	F	200	0	0	0	α-Helix 1	F	200	0	0	α-Helix 1	F	197	0	0	α-Helix 1	F	200	0	α-Helix 1	F	200	0
	α-Helix 1	Y	201	0	0	0	0	0	0	α-Helix 1	Y	202	0	α-Helix 1	Y	201	0	0	0	α-Helix 1	Y	201	0	0	α-Helix 1	Y	198	0	0	α-Helix 1	Y	201	0	α-Helix 1	Y	201	0
	α-Helix 1	F	202	0	0	0	0	0	0	α-Helix 1	F	203	0	α-Helix 1	F	202	0	0	0	α-Helix 1	F	202	0	0	α-Helix 1	F	199	0	0	α-Helix 1	F	202	0	α-Helix 1	F	202	0
	α-Helix 1	H	203	0	0	0	0	0	0	α-Helix 1	H	204	0	α-Helix 1	H	203	0	0	0	α-Helix 1	H	203	0	0	α-Helix 1	H	200	0	0	α-Helix 1	H	203	0	α-Helix 1	H	203	0
	α-Helix 1	F	204	0	0	0	0	0	0	α-Helix 1	F	205	0	α-Helix 1	F	204	0	0	0	α-Helix 1	F	204	0	0	α-Helix 1	F	201	0	0	α-Helix 1	F	204	0	α-Helix 1	F	204	0
	Loop 1	K	205	0	0	0	0	0	0	Loop 1	R	206	0	Loop 1	K	205	0	0	0	Loop 1	K	205	0	0	Loop 1	K	202	0	0	Loop 1	K	205	0	Loop 1	K	205	0
	Loop 1	N	206	0	0	0	0	0	0	Loop 1	N	207	0	Loop 1	N	206	0	0	0	Loop 1	N	206	0	0	Loop 1	N	203	0	0	Loop 1	N	206	0	Loop 1	N	206	0
	Loop 1	L	207	0	0	0	0	0	0	Loop 1	L	208	0	Loop 1	L	207	0	0	0	Loop 1	L	207	0	0	Loop 1	L	204	0	0	Loop 1	L	207	0	Loop 1	L	207	0
	Loop 1	R	208	0	0	0	0	0	0	Loop 1	R	209	0	Loop 1	L	208	0	0	0	Loop 1	L	208	0	0	Loop 1	R	205	0	0	Loop 1	R	208	0	Loop 1	R	208	0
	Loop 1	K	209	0	0	0	0	0	0	Loop 1	K	210	0	Loop 1	K	209	0	0	0	Loop 1	K	209	0	0	Loop 1	K	206	0	0	Loop 1	K	209	0	Loop 1	K	209	0
	Loop 1	A	210	0	0	0	0	0	0	Loop 1	A	211	0	Loop 1	A	210	0	0	0	Loop 1	A	210	0	0	Loop 1	A	207	0	0	Loop 1	A	210	0	Loop 1	A	210	0
	Loop 1	Y	211	0	0	0	0	0	0	Loop 1	Y	212	0	Loop 1	C	211	0	0	0	Loop 1	Y	211	0	0	Loop 1	Y	208	0	0	Loop 1	Y	211	0	Loop 1	Y	211	0
	Loop 1	G	212	0	0	0	0	0	0	Loop 1	G	213	0	Loop 1	G	212	0	0	0	Loop 1	G	212	0	0	Loop 1	G	209	0	0	Loop 1	G	212	0	Loop 1	G	212	0
	Loop 1	R	213	0	0	0	0	0	0	Loop 1	R	214	0	Loop 1	R	213	0	0	0	Loop 1	R	213	0	0	Loop 1	R	210	0	0	Loop 1	R	213	0	Loop 1	R	213	0
	Loop 1	N	214	0	0	0	0	0	0	Loop 1	N	215	0	Loop 1	N	214	0	0	0	Loop 1	N	214	0	0	Loop 1	N	211	0.316456	0.320513	Loop 1	N	214	0.625	Loop 1	N	214	0
	Loop 1	E	215	0	0	0	0	0.3125	0	Loop 1	E	216	0	Loop 1	E	215	0	0	0	Loop 1	E	215	0	0	Loop 1	E	212	0	0	Loop 1	E	215	0	Loop 1	E	215	0
	Loop 1	S	216	0	0	0	0	0	0	Loop 1	T	217	0	Loop 1	S	216	0	0	0	Loop 1	S	216	0	0	Loop 1	S	213	0	0	Loop 1	T	216	0	Loop 1	S	216	0
	β-Sheet 1	W	217	0	0	0	0	0	0	β-Sheet 1	W	218	0	β-Sheet 1	W	217	0	0	0	β-Sheet 1	W	217	0	0	β-Sheet 1	W	214	0	0	β-Sheet 1	W	217	0	β-Sheet 1	W	217	0
	β-Sheet 1	L	218	0	0	0	0	0	0	β-Sheet 1	L	219	0	β-Sheet 1	L	218	0	0	0	β-Sheet 1	L	218	0	0	β-Sheet 1	L	215	0	0	β-Sheet 1	L	218	0	β-Sheet 1	L	218	0
	β-Sheet 1	C	219	0	0	0	0	0	0	β-Sheet 1	C	220	0	β-Sheet 1	C	219	0	0	0	β-Sheet 1	C	219	0	0	β-Sheet 1	C	216	0	0	β-Sheet 1	C	219	0	β-Sheet 1	C	219	0
	β-Sheet 1	F	220	0	0	0	0	0	0	β-Sheet 1	F	221	0	β-Sheet 1	F	220	0	1.40845	0	β-Sheet 1	F	220	1.28205	0	β-Sheet 1	F	217	0	0	β-Sheet 1	F	220	0	β-Sheet 1	F	220	0
	β-Sheet 1	T	221	0	0	0	0	0	0	β-Sheet 1	T	222	0	β-Sheet 1	T	221	0	0	0	β-Sheet 1	T	221	0	0	β-Sheet 1	T	218	0	0	β-Sheet 1	T	221	0	β-Sheet 1	T	221	0
	β-Sheet 1	M	222	0.320513	0	0	0	0	0	β-Sheet 1	V	223	0	β-Sheet 1	V	222	0	0	0	β-Sheet 1	M	222	0	0	β-Sheet 1	M	219	0	0	β-Sheet 1	M	222	0	β-Sheet 1	M	222	0
	β-Sheet 1	E	223	0	0	0	0	0.9375	0.3125	β-Sheet 1	E	224	0	β-Sheet 1	D	223	0	0.704225	0	β-Sheet 1	E	223	0	0	β-Sheet 1	E	220	0	0	β-Sheet 1	E	223	0	β-Sheet 1	E	223	0
	β-Sheet 1	V	224	6.08974	16.9492	9.58904	7.66667	4.375	3.75	β-Sheet 1	G	225	0.328947	β-Sheet 1	V	224	4.66667	6.69014	2.24359	β-Sheet 1	V	224	4.80769	1.97368	β-Sheet 1	I	221	11.3924	11.2179	β-Sheet 1	I	224	6.25	β-Sheet 1	V	224	0
	β-Sheet 1	V	225	0	0.847458	1.71233	0	0	0.3125	β-Sheet 1	T	226	0	β-Sheet 1	T	225	0	0	0	β-Sheet 1	I	225	0.320513	0	β-Sheet 1	I	222	0	0	β-Sheet 1	I	225	0	β-Sheet 1	V	225	0
	Loop 2	K	226	24.6795	58.4746	39.726	29.3333	24.0625	25.9375	Loop 2	K	227	7.56579	Loop 2	E	226	21	24.6479	8.01282	Loop 2	K	226	25.641	16.4474	Loop 2	K	223	20.8861	30.7692	Loop 2	K	226	15.3125	Loop 2	K	226	0
	Loop 2	H	227	10.2564	24.5763	17.8082	19.6667	8.4375	26.25	Loop 2	H	228	0.986842	Loop 2	H	227	14	23.2394	16.0256	Loop 2	H	227	32.3718	14.4737	Loop 2	Q	224	13.6076	9.9359	Loop 2	Q	227	16.5625	Loop 2	H	227	0
	Loop 2	H	228	19.8718	34.7458	16.7808	22.6667	17.1875	21.875	Loop 2	R	229	2.96053	Loop 2	H	228	6	13.7324	8.33333	Loop 2	H	228	20.5128	11.1842	Loop 2	C	225	8.22785	4.80769	Loop 2	H	228	16.25	Loop 2	H	228	0
	Loop 2	S	229	7.37179	25.8475	9.93151	13	7.8125	13.4375	Loop 2	S	230	1.64474	Loop 2	P	229	7	11.6197	5.44872	Loop 2	S	229	5.44872	3.28947	Loop 2	S	226	5.6962	1.60256	Loop 2	S	229	8.75	Loop 2	S	229	0
	Loop 2	P	230	1.28205	3.81356	4.45205	1	3.75	11.25	Loop 2	P	231	1.64474	Loop 2	P	230	0.666667	1.76056	0	Loop 2	P	230	0	0	Loop 2	T	227	2.21519	2.24359	Loop 2	T	230	8.4375	Loop 2	P	230	0
	Loop 2	V	231	0.641026	7.62712	4.79452	1.66667	2.5	7.8125	Loop 2	T	232	2.96053	Loop 2	V	231	4.33333	7.04225	0.961538	Loop 2	V	231	4.16667	3.28947	Loop 2	V	228	1.89873	5.12821	Loop 2	V	231	4.375	Loop 2	V	231	0
	β-Sheet 2	S	232	5.12821	14.4068	8.56164	7.33333	10.3125	7.5	β-Sheet 2	S	233	4.60526	β-Sheet 2	S	232	3.66667	5.98592	2.24359	β-Sheet 2	S	232	3.20513	5.92105	β-Sheet 2	S	229	3.79747	6.08974	β-Sheet 2	S	232	6.25	β-Sheet 2	S	232	0
	β-Sheet 2	W	233	0.641026	1.69492	2.05479	0.333333	9.375	9.6875	β-Sheet 2	W	234	1.97368	β-Sheet 2	W	233	0	1.76056	0	β-Sheet 2	W	233	1.28205	0	β-Sheet 2	W	230	17.4051	16.0256	β-Sheet 2	W	233	6.25	β-Sheet 2	W	233	0
	β-Sheet 2	K	234	15.0641	21.6102	12.3288	13.3333	20.3125	12.8125	β-Sheet 2	K	235	6.57895	β-Sheet 2	K	234	12.3333	12.6761	7.37179	β-Sheet 2	K	234	8.01282	14.8026	β-Sheet 2	K	231	9.17722	9.9359	β-Sheet 2	E	234	6.25	β-Sheet 2	K	234	0
	β-Sheet 2	R	235	0	0.423729	1.71233	0	4.6875	2.8125	β-Sheet 2	S	236	1.31579	β-Sheet 2	R	235	0	2.11268	0	β-Sheet 2	R	235	0.641026	0	β-Sheet 2	R	232	1.26582	3.20513	β-Sheet 2	T	235	0.3125	β-Sheet 2	R	235	0
	β-Sheet 2	G	236	0	0	1.0274	0	0.3125	0	β-Sheet 2	G	237	0	β-Sheet 2	G	236	0	0	0	β-Sheet 2	G	236	0	0	β-Sheet 2	G	233	0	0	β-Sheet 2	G	236	0	β-Sheet 2	G	236	0
	β-Sheet 2	V	237	0	0	0.342466	0	0	0	β-Sheet 2	V	238	0	β-Sheet 2	V	237	0	0	0	β-Sheet 2	V	237	0	0	β-Sheet 2	V	234	0	0	β-Sheet 2	V	237	0	β-Sheet 2	V	237	0
	β-Sheet 2	F	238	0.641026	0.847458	1.36986	1.66667	0	0.3125	β-Sheet 2	F	239	0	β-Sheet 2	F	238	0	0	0	β-Sheet 2	F	238	0	0	β-Sheet 2	F	235	0	0	β-Sheet 2	F	238	0	β-Sheet 2	F	238	0
	β-Sheet 2	R	239	0.320513	0	0.342466	0.333333	1.5625	0	β-Sheet 2	R	240	0	β-Sheet 2	R	239	0	0	0	β-Sheet 2	R	239	0	0	β-Sheet 2	R	236	2.21519	0	β-Sheet 2	R	239	0	β-Sheet 2	R	239	0
	Loop 3	N	240	0	0	0	0	0	0	Loop 3	N	241	0	Loop 3	N	240	0	0	0	Loop 3	N	240	0	0	Loop 3	N	237	0	0	Loop 3	N	240	0	Loop 3	N	240	0
	Loop 3	Q	241	1.60256	0.847458	4.10959	8	4.6875	2.8125	Loop 3	Q	242	0.328947	Loop 3	P	241	0	0	0	Loop 3	Q	241	0	0	Loop 3	Q	238	0.316456	1.60256	Loop 3	Q	241	0	Loop 3	_	241	0
	Loop 3	V	242	0.641026	0	1.71233	2.33333	0.625	0	Loop 3	V	243	4.60526	Loop 3	V	242	1.66667	0	0	Loop 3	V	242	0.320513	0	Loop 3	V	239	1.26582	0	Loop 3	V	242	0.9375	Loop 3	_	242	0
	Loop 3	D	243	2.24359	0	3.76712	7	3.4375	0.3125	Loop 3	G	244	11.1842	Loop 3	D	243	3	0	0.641026	Loop 3	D	243	5.44872	5.92105	Loop 3	D	240	3.79747	3.84615	Loop 3	D	243	2.1875	Loop 3	_	243	0
	Loop 3	P	244	5.44872	0.847458	12.6712	11	8.125	4.6875	Loop 3	P	245	25.9868	Loop 3	P	244	6	10.9155	5.44872	Loop 3	S	244	6.41026	7.89474	Loop 3	P	241	4.11392	11.2179	Loop 3	P	244	4.0625	Loop 3	_	244	0
	Loop 3	E	245	7.69231	4.66102	13.6986	16	16.25	6.875	Loop 3	D	246	24.3421	Loop 3	E	245	20.6667	23.9437	14.7436	Loop 3	E	245	14.1026	23.3553	Loop 3	E	242	12.6582	16.6667	Loop 3	E	245	15.3125	Loop 3	_	245	0
	Loop 3	T	246	9.29487	5.50847	15.7534	14.6667	11.875	8.125	Loop 3	P	247	35.8553	Loop 3	T	246	21	18.662	21.4744	Loop 3	T	246	14.1026	20.3947	Loop 3	S	243	16.1392	25	Loop 3	S	246	11.25	Loop 3	_	246	0
	Loop 3	H	247	9.61538	3.81356	15.411	15.6667	14.6875	9.6875	Loop 3	S	248	15.7895	Loop 3	H	247	23	21.4789	19.5513	Loop 3	H	247	8.97436	15.7895	Loop 3	R	244	12.0253	20.5128	Loop 3	R	247	15.625	Loop 3	_	247	0
	Loop 3	C	248	1.92308	2.11864	8.56164	8.66667	7.8125	6.875	Loop 3	C	249	11.1842	Loop 3	C	248	10	16.1972	8.33333	Loop 3	C	248	3.84615	7.23684	Loop 3	C	245	13.2911	11.859	Loop 3	C	248	6.25	Loop 3	R	248	100
	Loop 3	H	249	0.641026	0	0	0	0.3125	0.625	Loop 3	H	250	1.31579	Loop 3	H	249	0.666667	3.16901	0	Loop 3	H	249	0.961538	0.328947	Loop 3	H	246	0.632911	1.60256	Loop 3	H	249	3.125	Loop 3	H	249	0
	α-Helix 2	A	250	0	0	0	0	0	0	α-Helix 2	A	251	0	α-Helix 2	A	250	0	0	0	α-Helix 2	A	250	0	0	α-Helix 2	A	247	0	0	α-Helix 2	A	250	0	α-Helix 2	A	250	0
	α-Helix 2	E	251	0	0	0	0	0	0	α-Helix 2	E	252	0	α-Helix 2	E	251	0	0	0	α-Helix 2	E	251	0	0	α-Helix 2	E	248	0	0	α-Helix 2	E	251	0	α-Helix 2	E	251	0
	α-Helix 2	R	252	19.5513	13.5593	22.2603	21	20	19.0625	α-Helix 2	M	253	17.4342	α-Helix 2	R	252	30.3333	35.9155	24.0385	α-Helix 2	R	252	16.3462	17.7632	α-Helix 2	R	249	19.9367	23.0769	α-Helix 2	R	252	24.0625	α-Helix 2	R	252	100
	α-Helix 2	C	253	0.641026	1.69492	2.39726	3.66667	0.3125	0.3125	α-Helix 2	C	254	1.31579	α-Helix 2	C	253	0.333333	5.98592	0.641026	α-Helix 2	C	253	0	0	α-Helix 2	C	250	3.48101	2.24359	α-Helix 2	C	253	0	α-Helix 2	C	253	0
	α-Helix 2	F	254	0	0	0	0	0	0	α-Helix 2	F	255	0	α-Helix 2	F	254	0	0	0	α-Helix 2	F	254	0	0	α-Helix 2	F	251	0	0	α-Helix 2	F	254	0	α-Helix 2	F	254	0
	α-Helix 2	L	255	7.05128	8.05085	11.6438	15	8.75	7.8125	α-Helix 2	L	256	34.8684	α-Helix 2	L	255	15	25.7042	18.2692	α-Helix 2	L	255	16.0256	11.8421	α-Helix 2	L	252	22.7848	13.7821	α-Helix 2	L	255	7.8125	α-Helix 2	L	255	100
	α-Helix 2	S	256	25.641	24.5763	28.0822	26	37.1875	22.8125	α-Helix 2	S	257	60.1974	α-Helix 2	S	256	39.3333	41.1972	25.3205	α-Helix 2	S	256	24.359	31.25	α-Helix 2	S	253	40.8228	24.6795	α-Helix 2	S	256	23.75	α-Helix 2	S	256	100
	α-Helix 2	W	257	5.44872	12.7119	11.9863	13.6667	25.625	10.3125	α-Helix 2	W	258	6.57895	α-Helix 2	W	257	11.3333	10.5634	4.16667	α-Helix 2	W	257	5.12821	10.1974	α-Helix 2	W	254	19.6203	5.44872	α-Helix 2	W	257	9.375	α-Helix 2	W	257	0
	α-Helix 2	F	258	0	1.69492	0.684932	0.333333	0.3125	1.25	α-Helix 2	F	259	1.97368	α-Helix 2	F	258	0	0.352113	2.24359	α-Helix 2	F	258	1.28205	0	α-Helix 2	F	255	1.89873	0.320513	α-Helix 2	F	258	0.625	α-Helix 2	F	258	0
	α-Helix 2	C	259	91.6667	84.322	72.9452	76.3333	92.5	93.125	α-Helix 2	C	260	93.0921	α-Helix 2	C	259	87.3333	86.2676	93.2692	α-Helix 2	C	259	81.4103	83.5526	α-Helix 2	C	256	92.7215	95.5128	α-Helix 2	C	259	92.5	α-Helix 2	C	259	100
	α-Helix 2	D	260	94.2308	90.678	82.5342	89	96.25	93.4375	α-Helix 2	H	261	100	α-Helix 2	D	260	93.3333	89.4366	91.3462	α-Helix 2	D	260	81.0897	87.5	α-Helix 2	E	257	93.6709	94.5513	α-Helix 2	E	260	93.4375	α-Helix 2	D	260	100
	α-Helix 2	D	261	62.5	75.4237	61.3014	65	69.0625	57.8125	α-Helix 2	N	262	52.9605	α-Helix 2	D	261	60.3333	51.0563	54.1667	α-Helix 2	D	261	49.359	56.25	α-Helix 2	D	258	67.4051	69.2308	α-Helix 2	D	261	58.125	α-Helix 2	D	261	100
	α-Helix 2	I	262	29.4872	47.4576	36.9863	33	30.3125	26.25	α-Helix 2	M	263	25.6579	α-Helix 2	I	262	27	22.8873	29.1667	α-Helix 2	I	262	30.1282	20.7237	α-Helix 2	I	259	31.0127	31.0897	α-Helix 2	I	262	15.9375	α-Helix 2	I	262	100
	Loop 4	L	263	94.2308	86.8644	83.9041	84.6667	90.9375	96.875	Loop 4	L	264	83.5526	Loop 4	L	263	85.6667	83.0986	90.7051	Loop 4	L	263	81.0897	84.5395	Loop 4	L	260	89.557	94.8718	Loop 4	L	263	89.375	Loop 4	L	263	100
	Loop 4	S	264	63.4615	78.8136	70.2055	61.3333	70.3125	61.25	Loop 4	S	265	57.5658	Loop 4	S	264	57	64.0845	62.1795	Loop 4	S	264	60.8974	50.9868	Loop 4	S	261	65.1899	65.7051	Loop 4	S	264	55.3125	Loop 4	S	264	100
	Loop 4	P	265	92.6282	89.4068	89.3836	88	90.3125	93.125	Loop 4	P	266	75.3289	Loop 4	P	265	82	85.9155	92.3077	Loop 4	P	265	95.1923	91.7763	Loop 4	P	262	92.0886	90.0641	Loop 4	P	265	94.375	Loop 4	P	265	100
	Loop 4	N	266	59.9359	63.9831	63.0137	52.6667	41.25	54.375	Loop 4	N	267	22.0395	Loop 4	N	266	30.3333	52.4648	49.0385	Loop 4	N	266	59.2949	47.6974	Loop 4	N	263	40.8228	49.6795	Loop 4	N	266	55.3125	Loop 4	N	266	0
	Loop 4	T	267	21.4744	38.1356	27.7397	19.3333	8.125	15.3125	Loop 4	K	268	16.1184	Loop 4	T	267	18	10.5634	7.69231	Loop 4	T	267	17.6282	8.22368	Loop 4	T	264	14.8734	21.1538	Loop 4	T	267	13.4375	Loop 4	T	267	0
	β-Sheet 3	N	268	0	0.423729	2.05479	4.66667	1.5625	4.6875	β-Sheet 3	D	269	0	β-Sheet 3	N	268	2	2.8169	2.88462	β-Sheet 3	N	268	12.5	2.63158	β-Sheet 3	D	265	0	0	β-Sheet 3	D	268	0.3125	β-Sheet 3	N	268	0
	β-Sheet 3	Y	269	5.12821	14.8305	12.3288	7	5.625	7.1875	β-Sheet 3	Y	270	3.28947	β-Sheet 3	Y	269	7	5.98592	8.65385	β-Sheet 3	Y	269	5.76923	2.63158	β-Sheet 3	Y	266	8.5443	8.33333	β-Sheet 3	Y	269	9.0625	β-Sheet 3	Y	269	0
	β-Sheet 3	E	270	0	0	0	0	0.9375	0	β-Sheet 3	E	271	0	β-Sheet 3	Q	270	0	0	0	β-Sheet 3	Q	270	0	0	β-Sheet 3	Q	267	0	0	β-Sheet 3	Q	270	0	β-Sheet 3	E	270	0
	β-Sheet 3	V	271	0	0	0	0	0	0	β-Sheet 3	V	272	0	β-Sheet 3	V	271	0	0	0	β-Sheet 3	V	271	0	0	β-Sheet 3	V	268	0	0	β-Sheet 3	V	271	0	β-Sheet 3	V	271	0
	β-Sheet 3	T	272	0	0	0	0	0	0	β-Sheet 3	T	273	0	β-Sheet 3	T	272	0	0	0	β-Sheet 3	T	272	0	0	β-Sheet 3	T	269	0	0	β-Sheet 3	T	272	0	β-Sheet 3	T	272	0
	β-Sheet 3	W	273	0	0	0	0	0	0	β-Sheet 3	W	274	0	β-Sheet 3	W	273	0	0	0	β-Sheet 3	W	273	0	0	β-Sheet 3	W	270	0	0	β-Sheet 3	W	273	0	β-Sheet 3	W	273	0
	β-Sheet 3	Y	274	0	0	0	0	0	0	β-Sheet 3	Y	275	0	β-Sheet 3	Y	274	0	0	0	β-Sheet 3	Y	274	0	0	β-Sheet 3	Y	271	0	0	β-Sheet 3	Y	274	0	β-Sheet 3	Y	274	0
	β-Sheet 3	T	275	0	0	0	0	0	0	β-Sheet 3	A	276	0	β-Sheet 3	T	275	0	0	0	β-Sheet 3	T	275	0	0	β-Sheet 3	T	272	0	0	β-Sheet 3	T	275	0	β-Sheet 3	T	275	0
	Loop 5	S	276	0	0	0	0	0	0	Loop 5	S	277	0	Loop 5	S	276	0	0	0	Loop 5	S	276	0	0	Loop 5	S	273	0	0	Loop 5	S	276	0	Loop 5	S	276	0
	Loop 5	W	277	0	0	0	0	0	0	Loop 5	W	278	0	Loop 5	W	277	0	0	0	Loop 5	W	277	0	0	Loop 5	W	274	0	0	Loop 5	W	277	0	Loop 5	W	277	0
	Loop 5	S	278	0	0	0	0	0	0	Loop 5	S	279	0	Loop 5	S	278	0	0	0	Loop 5	S	278	0	0	Loop 5	S	275	0	0	Loop 5	S	278	0	Loop 5	S	278	0
	Loop 5	P	279	0	0	0	0	0	0	Loop 5	P	280	0	Loop 5	P	279	0	0	0	Loop 5	P	279	0	0	Loop 5	P	276	0	0	Loop 5	P	279	0	Loop 5	P	279	0
	Loop 5	C	280	0	0	0	0	0	0	Loop 5	C	281	0.328947	Loop 5	C	280	0	2.46479	0	Loop 5	C	280	0	0	Loop 5	C	277	0	0	Loop 5	C	280	0	Loop 5	C	280	0
	α-Helix 3	P	281	0	0	0	0.333333	0.9375	0.9375	α-Helix 3	P	282	0.986842	α-Helix 3	P	281	1.33333	1.76056	1.60256	α-Helix 3	P	281	2.24359	0.657895	α-Helix 3	L	278	6.32911	10.8974	α-Helix 3	L	281	1.25	α-Helix 3	P	281	0
	α-Helix 3	E	282	4.80769	0.847458	1.36986	7	3.75	5	α-Helix 3	E	283	22.6974	α-Helix 3	E	282	7.66667	9.50704	4.80769	α-Helix 3	E	282	4.80769	4.60526	α-Helix 3	D	279	7.91139	9.61538	α-Helix 3	D	282	2.8125	α-Helix 3	E	282	0
	α-Helix 3	C	283	0	0	0	0	0	0	α-Helix 3	C	284	0.328947	α-Helix 3	C	283	0	0.352113	0.320513	α-Helix 3	C	283	0	0	α-Helix 3	C	280	0.632911	0.641026	α-Helix 3	C	283	0	α-Helix 3	C	283	0
	α-Helix 3	A	284	0	0	0	0	0.3125	0	α-Helix 3	A	285	0	α-Helix 3	A	284	0	1.05634	0	α-Helix 3	A	284	0	0	α-Helix 3	A	281	0	0	α-Helix 3	A	284	0	α-Helix 3	A	284	0
	α-Helix 3	G	285	0.641026	1.27119	1.0274	5.33333	5.3125	0.625	α-Helix 3	G	286	2.30263	α-Helix 3	G	285	2	6.33803	7.69231	α-Helix 3	G	285	6.73077	4.93421	α-Helix 3	G	282	6.32911	8.01282	α-Helix 3	G	285	3.125	α-Helix 3	G	285	0
	α-Helix 3	E	286	20.1923	10.5932	24.3151	22.6667	25.625	25	α-Helix 3	Q	287	49.0132	α-Helix 3	K	286	63.3333	54.2254	55.7692	α-Helix 3	E	286	24.6795	29.6053	α-Helix 3	E	283	51.2658	39.1026	α-Helix 3	E	286	37.5	α-Helix 3	E	286	0
	α-Helix 3	V	287	0	0	0.342466	0	0	0	α-Helix 3	V	288	0	α-Helix 3	V	287	1.33333	0	0	α-Helix 3	V	287	0.320513	0	α-Helix 3	V	284	1.26582	0.320513	α-Helix 3	V	287	1.25	α-Helix 3	V	287	0
	α-Helix 3	A	288	0.320513	0	1.71233	1.33333	2.5	0.625	α-Helix 3	A	289	0	α-Helix 3	A	288	0.333333	3.52113	0	α-Helix 3	A	288	5.12821	0	α-Helix 3	A	285	2.21519	0.641026	α-Helix 3	A	288	0.625	α-Helix 3	A	288	0
	α-Helix 3	E	289	56.0897	29.661	44.5205	44.6667	55.3125	54.375	α-Helix 3	E	290	55.9211	α-Helix 3	E	289	60.6667	49.6479	65.3846	α-Helix 3	E	289	47.7564	39.1447	α-Helix 3	E	286	70.8861	65.3846	α-Helix 3	E	289	60	α-Helix 3	E	289	100
	α-Helix 3	F	290	44.8718	21.1864	32.8767	28.6667	30	35.9375	α-Helix 3	F	291	36.8421	α-Helix 3	F	290	20.3333	23.2394	29.8077	α-Helix 3	F	290	41.9872	31.9079	α-Helix 3	F	287	46.8354	43.9103	α-Helix 3	F	290	44.0625	α-Helix 3	F	290	0
	α-Helix 3	L	291	0	0	1.36986	1.33333	0	1.875	α-Helix 3	L	292	0	α-Helix 3	L	291	0	0	0.961538	α-Helix 3	L	291	0.641026	0	α-Helix 3	L	288	2.21519	0.320513	α-Helix 3	L	291	1.875	α-Helix 3	L	291	0
	α-Helix 3	A	292	14.1026	8.05085	15.0685	24.3333	17.5	24.375	α-Helix 3	A	293	9.53947	α-Helix 3	A	292	4.33333	7.04225	22.1154	α-Helix 3	A	292	24.0385	15.4605	α-Helix 3	A	289	33.8608	10.2564	α-Helix 3	A	292	20.625	α-Helix 3	A	292	0
	α-Helix 3	R	293	81.4103	65.2542	72.2603	76.3333	69.6875	74.6875	α-Helix 3	R	294	85.1974	α-Helix 3	R	293	81	72.5352	93.2692	α-Helix 3	R	293	87.5	77.3026	α-Helix 3	R	290	86.0759	87.5	α-Helix 3	R	293	79.0625	α-Helix 3	R	293	100
	Loop 6	H	294	86.2179	63.5593	67.8082	63.3333	63.75	75	Loop 6	H	295	82.8947	Loop 6	H	294	80.3333	63.3803	95.5128	Loop 6	H	294	89.7436	80.2632	Loop 6	H	291	81.3291	88.4615	Loop 6	H	294	81.5625	Loop 6	H	294	100
	Loop 6	S	295	34.2949	16.9492	32.8767	36	20	36.25	Loop 6	R	296	25.9868	Loop 6	S	295	18	25.3521	41.0256	Loop 6	S	295	47.7564	22.3684	Loop 6	S	292	38.9241	29.8077	Loop 6	S	295	30.3125	Loop 6	S	295	0
	Loop 6	N	296	38.4615	19.9153	33.9041	39.6667	16.25	37.1875	Loop 6	N	297	28.9474	Loop 6	N	296	26.6667	35.9155	51.9231	Loop 6	N	296	59.2949	33.2237	Loop 6	N	293	22.4684	38.7821	Loop 6	N	296	49.375	Loop 6	N	296	0
	β-Sheet 4	V	297	0	0	0.342466	0	0.625	0.9375	β-Sheet 4	V	298	0	β-Sheet 4	V	297	1.66667	1.05634	1.28205	β-Sheet 4	V	297	2.88462	0.328947	β-Sheet 4	V	294	0	0	β-Sheet 4	V	297	0.625	β-Sheet 4	V	297	0
	β-Sheet 4	N	298	0	0	0	0.333333	1.875	0.625	β-Sheet 4	R	299	0	β-Sheet 4	K	298	1.66667	1.76056	0	β-Sheet 4	N	298	0.961538	0	β-Sheet 4	K	295	0.632911	0.320513	β-Sheet 4	K	298	0.3125	β-Sheet 4	N	298	0
	β-Sheet 4	L	299	0	0	0	0	0.3125	0	β-Sheet 4	L	300	0	β-Sheet 4	L	299	0	0	0	β-Sheet 4	L	299	0.320513	0	β-Sheet 4	L	296	0	0	β-Sheet 4	L	299	0	β-Sheet 4	L	299	0
	β-Sheet 4	T	300	0	0	0	0	0.625	0	β-Sheet 4	T	301	0	β-Sheet 4	T	300	0	0	0	β-Sheet 4	T	300	0	0	β-Sheet 4	T	297	0	0	β-Sheet 4	A	300	0	β-Sheet 4	T	300	0
	β-Sheet 4	I	301	0	0	0	0	0	0	β-Sheet 4	I	302	0	β-Sheet 4	I	301	0	0	0	β-Sheet 4	I	301	0	0	β-Sheet 4	I	298	0	0	β-Sheet 4	I	301	0	β-Sheet 4	I	301	0
	β-Sheet 4	F	302	0	0	0	0	0	0	β-Sheet 4	F	303	0	β-Sheet 4	F	302	0	0	0	β-Sheet 4	F	302	0	0	β-Sheet 4	Y	299	0	0	β-Sheet 4	F	302	0	β-Sheet 4	F	302	0
	β-Sheet 4	T	303	0	0	0	0	0	0	β-Sheet 4	T	304	0	β-Sheet 4	T	303	0	0	0	β-Sheet 4	T	303	0	0	β-Sheet 4	T	300	0	0	β-Sheet 4	A	303	0	β-Sheet 4	T	303	0
	Loop 7	A	304	0	0	0	0	0	0	Loop 7	A	305	0	Loop 7	A	304	0	0	0	Loop 7	A	304	0	0	Loop 7	A	301	0	0	Loop 7	A	304	0	Loop 7	A	304	0
	Loop 7	R	305	0	0	0	0	0	0	Loop 7	R	306	0	Loop 7	R	305	0	0	0	Loop 7	R	305	0	0	Loop 7	R	302	0	0	Loop 7	R	305	0	Loop 7	R	305	0
	Loop 7	L	306	0	0	0	0	0	0	Loop 7	L	307	0	Loop 7	L	306	0	0	0	Loop 7	L	306	0	0	Loop 7	L	303	0	0	Loop 7	L	306	0	Loop 7	L	306	0
	Loop 7	Y	307	0	0	0	0	0	0	Loop 7	Y	308	0.328947	Loop 7	Y	307	0.333333	0	0	Loop 7	Y	307	0	0	Loop 7	Y	304	0	0.320513	Loop 7	Y	307	0	Loop 7	Y	307	0
	Loop 7	Y	308	0	0	0	0	0	0.3125	Loop 7	Y	309	0.657895	Loop 7	Y	308	1	0	0.320513	Loop 7	Y	308	0	0	Loop 7	Y	305	0	0	Loop 7	Y	308	0	Loop 7	Y	308	0
	Loop 7	F	309	0	0	0	0	0	0	Loop 7	C	310	0	Loop 7	F	309	0	0	0	Loop 7	F	309	0	0	Loop 7	F	306	0	0	Loop 7	F	309	0	Loop 7	F	309	0
	Loop 7	W	310	0	0	0	0	0	0.3125	Loop 7	S	311	0	Loop 7	Q	310	0	0	0	Loop 7	W	310	0	0	Loop 7	W	307	0	0	Loop 7	W	310	0	Loop 7	W	310	0
	Loop 7	D	311	0	0	0	0.333333	0	1.5625	Loop 7	N	312	0.328947	Loop 7	Y	311	0.333333	0	0	Loop 7	D	311	1.28205	0	Loop 7	H	308	0.632911	1.60256	Loop 7	D	311	0	Loop 7	D	311	0
	α-Helix 4	T	312	0	0.847458	0	0.333333	0.625	0.625	α-Helix 4	P	313	0	α-Helix 4	P	312	0	0	0	α-Helix 4	T	312	1.60256	0	α-Helix 4	T	309	0.949367	5.12821	α-Helix 4	T	312	0	α-Helix 4	T	312	0
	α-Helix 4	D	313	0	0.847458	0.684932	4.66667	0.625	2.5	α-Helix 4	G	314	0.328947	α-Helix 4	C	313	0.666667	0	0	α-Helix 4	D	313	1.92308	0	α-Helix 4	D	310	0.949367	6.08974	α-Helix 4	H	313	0.3125	α-Helix 4	D	313	0
	α-Helix 4	Y	314	0	0	0	0	0	0	α-Helix 4	F	315	0	α-Helix 4	Y	314	1	0	0	α-Helix 4	Y	314	0	0	α-Helix 4	Y	311	0	1.60256	α-Helix 4	Y	314	0.3125	α-Helix 4	Y	314	0
	α-Helix 4	Q	315	0	0	0	0	0	0	α-Helix 4	Q	316	0	α-Helix 4	Q	315	0	0	0	α-Helix 4	Q	315	0	0	α-Helix 4	Q	312	0	0.641026	α-Helix 4	Q	315	0	α-Helix 4	Q	315	0
	α-Helix 4	E	316	0	0	0	1.33333	1.25	1.25	α-Helix 4	Q	317	0	α-Helix 4	E	316	0.333333	0	0	α-Helix 4	E	316	0.641026	0	α-Helix 4	Q	313	3.79747	6.08974	α-Helix 4	Q	316	0.625	α-Helix 4	E	316	0
	α-Helix 4	G	317	0	0	0	0	0.3125	0	α-Helix 4	G	318	0	α-Helix 4	G	317	0.333333	0.704225	0	α-Helix 4	G	317	0.641026	0	α-Helix 4	G	314	0	0	α-Helix 4	G	317	0	α-Helix 4	G	317	0
	α-Helix 4	L	318	0	0	0	0	0	0	α-Helix 4	L	319	0	α-Helix 4	L	318	0	0	0	α-Helix 4	L	318	0	0	α-Helix 4	L	315	0	0	α-Helix 4	L	318	0	α-Helix 4	L	318	0
	α-Helix 4	R	319	0	0	0	1	0.3125	0.3125	α-Helix 4	R	320	0	α-Helix 4	R	319	0.333333	0	0	α-Helix 4	R	319	0	0	α-Helix 4	R	316	0.632911	1.28205	α-Helix 4	R	319	0	α-Helix 4	R	319	0
	α-Helix 4	S	320	0	0	0	3	3.125	1.875	α-Helix 4	R	321	2.30263	α-Helix 4	S	320	0.666667	3.16901	0	α-Helix 4	S	320	4.16667	0	α-Helix 4	S	317	3.48101	5.12821	α-Helix 4	S	320	0	α-Helix 4	S	320	0
	α-Helix 4	L	321	0	0	0	0	0.3125	0	α-Helix 4	L	322	0	α-Helix 4	L	321	0	0	0	α-Helix 4	L	321	0	0	α-Helix 4	L	318	0	0	α-Helix 4	L	321	0	α-Helix 4	L	321	0
	α-Helix 4	S	322	0	0	0	0	0.3125	2.1875	α-Helix 4	S	323	0	α-Helix 4	S	322	0	0	0	α-Helix 4	N	322	0	0	α-Helix 4	S	319	0	0	α-Helix 4	S	322	0	α-Helix 4	S	322	0
	α-Helix 4	Q	323	0	0	1.0274	3.33333	7.1875	6.25	α-Helix 4	Q	324	0	α-Helix 4	Q	323	1.33333	2.46479	0	α-Helix 4	Q	323	2.24359	0	α-Helix 4	E	320	10.7595	3.84615	α-Helix 4	E	323	1.5625	α-Helix 4	Q	323	0
	α-Helix 4	E	324	1.60256	0.423729	5.82192	8	12.5	13.4375	α-Helix 4	E	325	0	α-Helix 4	E	324	1.33333	5.6338	2.24359	α-Helix 4	E	324	10.5769	0	α-Helix 4	E	321	19.6203	7.05128	α-Helix 4	K	324	4.6875	α-Helix 4	E	324	0
	Loop 8	G	325	0	0	0	0	0.625	0.625	Loop 8	G	326	0	Loop 8	G	325	0	0.352113	0	Loop 8	G	325	1.28205	0	Loop 8	G	322	3.48101	0.641026	Loop 8	G	325	0	Loop 8	G	325	0
	Loop 8	A	326	0	0	0	0	0	0	Loop 8	A	327	0	Loop 8	V	326	0	0	0	Loop 8	A	326	0	0	Loop 8	A	323	0.316456	0	Loop 8	A	326	0	Loop 8	A	326	0
	β-Sheet 5	S	327	0	0	0	0	0.625	0	β-Sheet 5	S	328	0	β-Sheet 5	A	327	0	0	0	β-Sheet 5	S	327	0	0	β-Sheet 5	S	324	0	0	β-Sheet 5	S	327	0	β-Sheet 5	S	327	0
	β-Sheet 5	V	328	0	0	0	0	0	0	β-Sheet 5	V	329	0	β-Sheet 5	V	328	0	0	0	β-Sheet 5	V	328	0	0	β-Sheet 5	V	325	0	0	β-Sheet 5	V	328	0	β-Sheet 5	V	328	0
	β-Sheet 5	E	329	0	0	0	0	0	0	β-Sheet 5	L	330	0	β-Sheet 5	E	329	0	0	0	β-Sheet 5	K	329	0	0	β-Sheet 5	E	326	0	0	β-Sheet 5	E	329	0	β-Sheet 5	E	329	0
	β-Sheet 5	I	330	0	0	0	0	0	0	β-Sheet 5	I	331	0	β-Sheet 5	I	330	0	0	0	β-Sheet 5	I	330	0	0	β-Sheet 5	I	327	0	0	β-Sheet 5	I	330	0	β-Sheet 5	I	330	0
	Loop 9	M	331	0	0	0	0	0	0	Loop 9	M	332	0	Loop 9	M	331	0	0	0	Loop 9	M	331	0	0	Loop 9	M	328	0	0	Loop 9	M	331	0	Loop 9	M	331	0
	Loop 9	G	332	0	0	0	0	0	0	Loop 9	G	333	0	Loop 9	D	332	0	0	0	Loop 9	G	332	0	0	Loop 9	G	329	0	0	Loop 9	G	332	0	Loop 9	G	332	0
	α-Helix 5	Y	333	0	0	0	0	0	0	α-Helix 5	Y	334	0	α-Helix 5	Y	333	0	0	0	α-Helix 5	Y	333	0	0	α-Helix 5	Y	330	0	0	α-Helix 5	Y	333	0	α-Helix 5	Y	333	0
	α-Helix 5	K	334	0	0	0	0	0	0	α-Helix 5	E	335	0	α-Helix 5	E	334	0	0	0	α-Helix 5	K	334	0	0	α-Helix 5	E	331	0	0	α-Helix 5	K	334	0	α-Helix 5	K	334	0
	α-Helix 5	D	335	0	0	0	0	0	0	α-Helix 5	D	336	0	α-Helix 5	D	335	0	0	0	α-Helix 5	D	335	0	0	α-Helix 5	D	332	0	0	α-Helix 5	D	335	0	α-Helix 5	D	335	0
	α-Helix 5	F	336	0	0	0	0	0	0	α-Helix 5	F	337	0	α-Helix 5	F	336	0	0	0	α-Helix 5	F	336	0	0	α-Helix 5	F	333	0	0	α-Helix 5	F	336	0	α-Helix 5	F	336	0
	α-Helix 5	K	337	0	0	0	0	0	0	α-Helix 5	E	338	0	α-Helix 5	K	337	0	0	0	α-Helix 5	K	337	0	0	α-Helix 5	K	334	0	0	α-Helix 5	K	337	0	α-Helix 5	K	337	0
	α-Helix 5	Y	338	0	0	0	0	0	0	α-Helix 5	Y	339	0	α-Helix 5	Y	338	0	0	0	α-Helix 5	Y	338	0	0	α-Helix 5	C	335	0	0	α-Helix 5	Y	338	0	α-Helix 5	Y	338	0
	α-Helix 5	C	339	0	0	0	0	0	0	α-Helix 5	C	340	0	α-Helix 5	C	339	0	0	0	α-Helix 5	C	339	0	0	α-Helix 5	C	336	0	0	α-Helix 5	C	339	0	α-Helix 5	C	339	0
	α-Helix 5	W	340	0	0	0	0	0	0	α-Helix 5	W	341	0	α-Helix 5	W	340	0	0	0	α-Helix 5	W	340	0	0	α-Helix 5	W	337	0	0	α-Helix 5	W	340	0	α-Helix 5	W	340	0
	α-Helix 5	E	341	0	0	0	0	0	0	α-Helix 5	E	342	0	α-Helix 5	E	341	0	0	0	α-Helix 5	E	341	0	0	α-Helix 5	E	338	0	0	α-Helix 5	E	341	0	α-Helix 5	E	341	0
	α-Helix 5	N	342	0	0	0	0	0	1.5625	α-Helix 5	I	343	0	α-Helix 5	N	342	0	0	0	α-Helix 5	N	342	0	0	α-Helix 5	N	339	0	0	α-Helix 5	N	342	0.3125	α-Helix 5	N	342	0
	α-Helix 5	F	343	0	0	0	0	0	0	α-Helix 5	F	344	0	α-Helix 5	F	343	0	0	0	α-Helix 5	F	343	0	0	α-Helix 5	F	340	0	0	α-Helix 5	F	343	0	α-Helix 5	F	343	0
	Loop 10	V	344	0	0	0	0	0	0	Loop 10	V	345	0	Loop 10	V	344	0	0	0	Loop 10	V	344	0	0	Loop 10	V	341	0	0	Loop 10	V	344	0	Loop 10	V	344	0
	Loop 10	Y	345	0.961538	2.11864	1.0274	0	2.1875	0.3125	Loop 10	Y	346	0	Loop 10	Y	345	0	1.40845	0	Loop 10	Y	345	0	0	Loop 10	Y	342	0	2.24359	Loop 10	Y	345	0.3125	Loop 10	Y	345	0
	Loop 10	N	346	0	0	0	0.333333	0	0	Loop 10	N	347	0	Loop 10	N	346	0	0	0	Loop 10	N	346	0	0	Loop 10	N	343	0	0	Loop 10	N	346	0	Loop 10	N	346	0
	Loop 10	D	347	0	0	0	0.333333	1.25	0	Loop 10	D	348	0	Loop 10	D	347	0	1.40845	0	Loop 10	D	347	0	0	Loop 10	G	344	0	0.641026	Loop 10	G	347	0	Loop 10	D	347	0
	Loop 10	D	348	0	0.423729	0	0.333333	1.25	0	Loop 10	G	349	0	Loop 10	N	348	0	1.05634	0	Loop 10	D	348	0	0	Loop 10	D	345	0	1.28205	Loop 10	D	348	0	Loop 10	D	348	0
	Loop 10	E	349	0	0	0	0	0	0	Loop 10	Q	350	0	Loop 10	E	349	0	0	0	Loop 10	E	349	0	0	Loop 10	E	346	0	0	Loop 10	E	349	0	Loop 10	E	349	0
	Loop 10	P	350	0	0	0	0	0	0	Loop 10	P	351	0	Loop 10	P	350	0	0	0	Loop 10	P	350	0	0	Loop 10	P	347	0	0	Loop 10	P	350	0	Loop 10	P	350	0
	Loop 10	F	351	0	0	0	0	0	0	Loop 10	F	352	0	Loop 10	F	351	0	0	0	Loop 10	F	351	0	0	Loop 10	F	348	0	0	Loop 10	F	351	0	Loop 10	F	351	0
	Loop 10	K	352	0	0	0	0	0	0	Loop 10	E	353	0	Loop 10	K	352	0	0	0	Loop 10	K	352	0	0	Loop 10	K	349	0	0	Loop 10	K	352	0	Loop 10	K	352	0
	Loop 10	P	353	0	0	0	0	0	0	Loop 10	P	354	0	Loop 10	P	353	0	0	0	Loop 10	P	353	0	0	Loop 10	P	350	0	0	Loop 10	P	353	0	Loop 10	P	353	0
	Loop 10	W	354	0	0	0	0	0	0	Loop 10	W	355	0	Loop 10	W	354	0	0	0	Loop 10	W	354	0	0	Loop 10	W	351	0	0	Loop 10	W	354	0	Loop 10	W	354	0
	Loop 10	K	355	0	0	0	0	0	0	Loop 10	K	356	0	Loop 10	K	355	0	0	0	Loop 10	K	355	0	0	Loop 10	K	352	0	0	Loop 10	K	355	0	Loop 10	K	355	0
	Loop 10	G	356	0	0	0	0	0	0	Loop 10	R	357	0	Loop 10	G	356	0	0	0	Loop 10	G	356	0	0	Loop 10	G	353	0	0	Loop 10	G	356	0	Loop 10	G	356	0
	α-Helix 6	L	357	0	0	0	0	0	0	α-Helix 6	L	358	0	α-Helix 6	L	357	0	0	0	α-Helix 6	L	357	0	0	α-Helix 6	L	354	0	0	α-Helix 6	L	357	0	α-Helix 6	L	357	0
	α-Helix 6	K	358	0	0	0	0	0	0	α-Helix 6	Q	359	0	α-Helix 6	K	358	0	0	0	α-Helix 6	K	358	0	0	α-Helix 6	K	355	0	0	α-Helix 6	K	358	0	α-Helix 6	K	358	0
	α-Helix 6	Y	359	0	0	0	0	0	0	α-Helix 6	D	360	0	α-Helix 6	T	359	0	0	0	α-Helix 6	Y	359	0	0	α-Helix 6	Y	356	0	0	α-Helix 6	Y	359	0	α-Helix 6	Y	359	0
	α-Helix 6	N	360	0	0	0	0	0	0	α-Helix 6	N	361	0	α-Helix 6	N	360	0	0	0	α-Helix 6	N	360	0	0	α-Helix 6	N	357	0	0	α-Helix 6	N	360	0	α-Helix 6	N	360	0
	α-Helix 6	F	361	0	0	0	0	0	0	α-Helix 6	S	362	0	α-Helix 6	F	361	0	0	0	α-Helix 6	F	361	0	0	α-Helix 6	F	358	0	0	α-Helix 6	F	361	0	α-Helix 6	F	361	0
	α-Helix 6	L	362	0	0	0	0	0	0	α-Helix 6	L	363	0	α-Helix 6	R	362	0	0	0	α-Helix 6	L	362	0	0	α-Helix 6	L	359	0	0	α-Helix 6	L	362	0	α-Helix 6	L	362	0
	α-Helix 6	F	363	0	0	0	0	0	0	α-Helix 6	S	364	0	α-Helix 6	L	363	0	0	0	α-Helix 6	F	363	0	0	α-Helix 6	F	360	0	0	α-Helix 6	F	363	0	α-Helix 6	F	363	0
	α-Helix 6	L	364	0	0	0	0	0	0	α-Helix 6	L	365	0	α-Helix 6	L	364	0	0	0	α-Helix 6	L	364	0	0	α-Helix 6	L	361	0	0	α-Helix 6	L	364	0	α-Helix 6	L	364	0
	α-Helix 6	D	365	0	0	0	0	0	0	α-Helix 6	D	366	0	α-Helix 6	K	365	0	0	0	α-Helix 6	D	365	0	0	α-Helix 6	D	362	0	0	α-Helix 6	D	365	0	α-Helix 6	D	365	0
	α-Helix 6	S	366	0	0	0	0	0	0	α-Helix 6	R	367	0	α-Helix 6	R	366	0	0	0	α-Helix 6	S	366	0	0	α-Helix 6	S	363	0	0	α-Helix 6	S	366	0	α-Helix 6	S	366	0
	α-Helix 6	K	367	0	0	0	0	0	0	α-Helix 6	T	368	0	α-Helix 6	R	367	0	0	0	α-Helix 6	K	367	0	0	α-Helix 6	K	364	0	0	α-Helix 6	K	367	0	α-Helix 6	K	367	0
	α-Helix 6	L	368	0	0	0	0	0	0	α-Helix 6	L	369	0	α-Helix 6	L	368	0	0	0	α-Helix 6	L	368	0	0	α-Helix 6	L	365	0	0	α-Helix 6	L	368	0	α-Helix 6	L	368	0
	α-Helix 6	Q	369	0	0	0	0	0	0	α-Helix 6	Q	370	0	α-Helix 6	R	369	0	0	0	α-Helix 6	Q	369	0	0	α-Helix 6	Q	366	0	0	α-Helix 6	Q	369	0	α-Helix 6	Q	369	0
	α-Helix 6	E	370	0	0	0	0	0	0	α-Helix 6	E	371	0	α-Helix 6	E	370	0	0	0	α-Helix 6	E	370	0	0	α-Helix 6	E	367	0	0	α-Helix 6	E	370	0	α-Helix 6	E	370	0
	α-Helix 6	I	371	0	0	0	0	0	0	α-Helix 6	I	372	0	α-Helix 6	S	371	0	0	0	α-Helix 6	I	371	0	0	α-Helix 6	I	368	0	0	α-Helix 6	I	371	0	α-Helix 6	I	371	0
	α-Helix 6	L	372	0	0	0	0	0	0	α-Helix 6	L	373	0	α-Helix 6	L	372	0	0	0	α-Helix 6	L	372	0	0	α-Helix 6	L	369	0	0	α-Helix 6	L	372	0	α-Helix 6	L	372	0
	Loop 11	E	373	0	0	0	0	0	0	Loop 11	H	374	0	Loop 11	Q	373	0	0	0	Loop 11	E	373	0	0	Loop 11	E	370	0	0	Loop 11	E	373	0	Loop 11	E	373	0

## Sheet: 20 Interactions Vif-A3F2
	Table S20: Interactions of Vif on A3F2 by Amino Acid
	HIV-1M_NL4-3					HIV-1N_DJO0131				HIV-1O_BCF06				HIV-1P_RBF168				HIV-2_NNVA				HIV-2_NWK08				SIVcpzEK505				SIVcpzGAB1				SIVcpzMB897				SIVgor-BPID1				SIVgorCP684con				SIVagmVer_VSAM0001
	Secondary Structure	Amino Acid	Number	HIV-1M_NL4-3 =Hs3f2 Percent (Per Amino Acid) [308]	HIV-1M_NL4-3 =AOn3f2 Percent (Per Amino Acid) [308]	Secondary Structure	Amino Acid	Number	HIV-1N_DJO0131 =Hs3f2 Percent (Per Amino Acid) [236]	Secondary Structure	Amino Acid	Number	HIV-1O_BCF06 =Hs3f2 Percent (Per Amino Acid) [292]	Secondary Structure	Amino Acid	Number	HIV-1P_RBF168 =Hs3f2 Percent (Per Amino Acid) [300]	Secondary Structure	Amino Acid	Number	HIV-2_NNVA =Hs3f2 Percent (Per Amino Acid) [320]	Secondary Structure	Amino Acid	Number	HIV-2_NWK08 =Hs3f2 Percent (Per Amino Acid) [320]	Secondary Structure	Amino Acid	Number	SIVcpzEK505 =Pt3f2 Percent (Per Amino Acid) [300]	Secondary Structure	Amino Acid	Number	SIVcpzGAB1 =Pt3f2 Percent (Per Amino Acid) [284]	Secondary Structure	Amino Acid	Number	SIVcpzMB897 =Pt3f2 Percent (Per Amino Acid) [312]	Secondary Structure	Amino Acid	Number	SIVgor-BPID1 =Gg3f2 Percent (Per Amino Acid) [316]	Secondary Structure	Amino Acid	Number	SIVgorCP684con =Gg3f2 Percent (Per Amino Acid) [304]	Secondary Structure	Amino Acid	Number	SIVagmVer_VSAM0001 = Cpy3f2 Percent (Per Amino Acid) [316]
	Loop 1	M	1	1.2987	0.324675	Loop 1	M	1	0	Loop 1	M	1	1.0274	Loop 1	M	1	0.333333	Loop 1	M	1	3.75	Loop 1	M	1	0	Loop 1	M	1	1.33333	Loop 1	M	1	0	Loop 1	M	1	0.961538	Loop 1	M	1	0	Loop 1	M	1	0	Loop 1	M	1	6.96203
	Loop 1	E	2	4.54545	0.974026	Loop 1	E	2	0	Loop 1	E	2	0.684932	Loop 1	E	2	0	Loop 1	E	2	0.625	Loop 1	E	2	2.1875	Loop 1	E	2	0.333333	Loop 1	E	2	0	Loop 1	E	2	0	Loop 1	E	2	3.48101	Loop 1	E	2	0	Loop 1	E	2	0
	Loop 1	N	3	5.19481	2.92208	Loop 1	N	3	0	Loop 1	N	3	0.684932	Loop 1	N	3	6.66667	Loop 1	E	3	3.125	Loop 1	E	3	9.0625	Loop 1	N	3	3	Loop 1	N	3	0	Loop 1	N	3	5.12821	Loop 1	N	3	2.8481	Loop 1	N	3	0	Loop 1	R	3	0
	Loop 1	R	4	3.57143	1.2987	Loop 1	R	4	0	Loop 1	R	4	0	Loop 1	R	4	1.33333	Loop 1	G	4	4.0625	Loop 1	E	4	8.125	Loop 1	R	4	1.33333	Loop 1	R	4	0.352113	Loop 1	R	4	0	Loop 1	R	4	0.632911	Loop 1	R	4	0	Loop 1	E	4	3.48101
	Loop 1	W	5	10.7143	4.22078	Loop 1	W	5	0.847458	Loop 1	W	5	1.0274	Loop 1	W	5	6.66667	Loop 1	K	5	2.1875	Loop 1	K	5	20.625	Loop 1	W	5	3.33333	Loop 1	W	5	2.11268	Loop 1	W	5	11.2179	Loop 1	W	5	6.01266	Loop 1	W	5	0	Loop 1	K	5	8.5443
	Loop 1	Q	6	0.649351	0.649351	Loop 1	Q	6	0	Loop 1	Q	6	0.342466	Loop 1	Q	6	1	Loop 1	R	6	6.5625	Loop 1	R	6	1.25	Loop 1	Q	6	0	Loop 1	Q	6	0.704225	Loop 1	K	6	0.961538	Loop 1	Q	6	0.632911	Loop 1	Q	6	0	Loop 1	E	6	2.8481
	Loop 1	V	7	2.27273	1.62338	Loop 1	V	7	1.27119	Loop 1	V	7	3.76712	Loop 1	V	7	5	Loop 1	W	7	18.75	Loop 1	W	7	40.625	Loop 1	V	7	0.666667	Loop 1	V	7	3.52113	Loop 1	V	7	3.52564	Loop 1	V	7	4.74684	Loop 1	V	7	0	Loop 1	W	7	10.1266
	Loop 1	M	8	0	0.324675	Loop 1	M	8	0.423729	Loop 1	L	8	2.73973	Loop 1	M	8	6.66667	Loop 1	I	8	3.75	Loop 1	I	8	5.625	Loop 1	M	8	1.66667	Loop 1	M	8	1.76056	Loop 1	M	8	4.48718	Loop 1	M	8	7.59494	Loop 1	M	8	3.28947	Loop 1	V	8	4.11392
	Loop 1	I	9	2.27273	3.24675	Loop 1	V	9	4.23729	Loop 1	I	9	7.19178	Loop 1	I	9	11.6667	Loop 1	V	9	6.25	Loop 1	V	9	17.8125	Loop 1	V	9	6.33333	Loop 1	I	9	3.87324	Loop 1	I	9	10.5769	Loop 1	I	9	16.1392	Loop 1	I	9	10.5263	Loop 1	V	9	6.64557
	Loop 1	V	10	4.22078	4.54545	Loop 1	V	10	8.05085	Loop 1	V	10	9.58904	Loop 1	V	10	17.3333	Loop 1	V	10	3.4375	Loop 1	V	10	9.375	Loop 1	V	10	7.33333	Loop 1	V	10	7.04225	Loop 1	V	10	15.7051	Loop 1	V	10	20.5696	Loop 1	V	10	11.8421	Loop 1	R	10	3.79747
	Loop 1	W	11	7.79221	11.039	Loop 1	W	11	20.7627	Loop 1	W	11	25.6849	Loop 1	W	11	32	Loop 1	P	11	4.0625	Loop 1	P	11	8.75	Loop 1	W	11	13.3333	Loop 1	W	11	15.493	Loop 1	W	11	20.5128	Loop 1	W	11	48.1013	Loop 1	W	11	46.0526	Loop 1	I	11	4.11392
	Loop 1	Q	12	32.7922	37.6623	Loop 1	Q	12	41.9492	Loop 1	Q	12	48.9726	Loop 1	Q	12	62	Loop 1	T	12	5.9375	Loop 1	T	12	19.375	Loop 1	Q	12	34.3333	Loop 1	Q	12	44.7183	Loop 1	Q	12	31.0897	Loop 1	Q	12	53.1646	Loop 1	Q	12	74.3421	Loop 1	T	12	8.22785
	Loop 1	V	13	10.3896	28.5714	Loop 1	V	13	33.0508	Loop 1	V	13	29.7945	Loop 1	I	13	38.3333	Loop 1	W	13	7.1875	Loop 1	W	13	17.5	Loop 1	V	13	10	Loop 1	V	13	32.3944	Loop 1	I	13	17.6282	Loop 1	I	13	22.1519	Loop 1	I	13	41.7763	Loop 1	W	13	6.96203
	Loop 1	D	14	66.2338	84.4156	Loop 1	D	14	70.7627	Loop 1	D	14	89.726	Loop 1	S	14	77.6667	Loop 1	R	14	62.1875	Loop 1	R	14	30.9375	Loop 1	D	14	71.3333	Loop 1	D	14	89.4366	Loop 1	D	14	63.4615	Loop 1	P	14	63.2911	Loop 1	P	14	93.0921	Loop 1	K	14	33.5443
	α-Helix 1	R	15	64.6104	71.7532	α-Helix 1	R	15	82.6271	α-Helix 1	R	15	77.3973	α-Helix 1	R	15	56.6667	Loop 1	V	15	2.1875	Loop 1	I	15	0.9375	α-Helix 1	R	15	86.3333	α-Helix 1	R	15	78.8732	α-Helix 1	R	15	60.5769	α-Helix 1	R	15	47.4684	α-Helix 1	R	15	83.8816	Loop 1	V	15	12.9747
	α-Helix 1	M	16	59.7403	75.974	α-Helix 1	R	16	91.9492	α-Helix 1	Q	16	74.6575	α-Helix 1	E	16	53.3333	Loop 1	P	16	62.8125	Loop 1	E	16	34.375	α-Helix 1	M	16	74.6667	α-Helix 1	M	16	79.5775	α-Helix 1	M	16	53.8462	α-Helix 1	E	16	33.2278	α-Helix 1	E	16	53.6184	Loop 1	S	16	63.6076
	α-Helix 1	R	17	44.1558	61.039	α-Helix 1	R	17	50.4237	α-Helix 1	R	17	62.6712	α-Helix 1	K	17	48.3333	α-Helix 1	G	17	62.1875	α-Helix 1	G	17	29.0625	α-Helix 1	R	17	68.6667	α-Helix 1	R	17	77.4648	α-Helix 1	R	17	52.2436	α-Helix 1	R	17	36.0759	α-Helix 1	R	17	61.5132	α-Helix 1	G	17	56.6456
	α-Helix 1	I	18	0	0	α-Helix 1	I	18	0	α-Helix 1	V	18	0	α-Helix 1	V	18	0	α-Helix 1	R	18	66.875	α-Helix 1	R	18	29.6875	α-Helix 1	V	18	0	α-Helix 1	I	18	0.704225	α-Helix 1	V	18	0.320513	α-Helix 1	V	18	0	α-Helix 1	V	18	0	α-Helix 1	E	18	61.0759
	α-Helix 1	N	19	25.3247	29.5455	α-Helix 1	K	19	7.20339	α-Helix 1	K	19	21.2329	α-Helix 1	K	19	13	α-Helix 1	M	19	1.25	α-Helix 1	L	19	2.5	α-Helix 1	R	19	21.6667	α-Helix 1	K	19	15.8451	α-Helix 1	K	19	31.0897	α-Helix 1	K	19	14.8734	α-Helix 1	K	19	9.21053	α-Helix 1	L	19	31.3291
	α-Helix 1	T	20	8.11688	14.2857	α-Helix 1	T	20	2.54237	α-Helix 1	A	20	4.79452	α-Helix 1	A	20	3	α-Helix 1	E	20	29.6875	α-Helix 1	E	20	24.375	α-Helix 1	T	20	19.6667	α-Helix 1	T	20	17.6056	α-Helix 1	A	20	6.08974	α-Helix 1	A	20	6.32911	α-Helix 1	A	20	1.31579	α-Helix 1	I	20	0.949367
	α-Helix 1	W	21	0	0.649351	α-Helix 1	W	21	0	α-Helix 1	W	21	0	α-Helix 1	W	21	0	α-Helix 1	K	21	42.8125	α-Helix 1	R	21	21.875	α-Helix 1	W	21	0	α-Helix 1	W	21	0	α-Helix 1	W	21	0	α-Helix 1	W	21	0	α-Helix 1	W	21	0	α-Helix 1	T	21	38.2911
	α-Helix 1	K	22	2.92208	4.22078	α-Helix 1	H	22	0	α-Helix 1	N	22	0	α-Helix 1	N	22	0	α-Helix 1	W	22	0	α-Helix 1	W	22	0	α-Helix 1	N	22	0	α-Helix 1	N	22	0	α-Helix 1	N	22	0	α-Helix 1	N	22	0	α-Helix 1	N	22	0	α-Helix 1	K	22	48.4177
	α-Helix 1	R	23	20.1299	34.0909	α-Helix 1	S	23	0.423729	α-Helix 1	S	23	1.36986	α-Helix 1	S	23	3	α-Helix 1	H	23	3.4375	α-Helix 1	H	23	3.75	α-Helix 1	S	23	1	α-Helix 1	S	23	2.8169	α-Helix 1	S	23	3.20513	α-Helix 1	S	23	4.11392	α-Helix 1	S	23	0	α-Helix 1	W	23	0.316456
	α-Helix 1	L	24	1.2987	1.94805	α-Helix 1	L	24	0	α-Helix 1	L	24	2.39726	α-Helix 1	L	24	1.66667	α-Helix 1	S	24	6.875	α-Helix 1	S	24	5.9375	α-Helix 1	L	24	0.333333	α-Helix 1	L	24	0.352113	α-Helix 1	L	24	0.320513	α-Helix 1	L	24	2.8481	α-Helix 1	L	24	0	α-Helix 1	Q	24	2.21519
	α-Helix 1	V	25	0	0	α-Helix 1	V	25	0	α-Helix 1	V	25	0	α-Helix 1	V	25	0	α-Helix 1	L	25	0.9375	α-Helix 1	I	25	0.625	α-Helix 1	V	25	0	α-Helix 1	V	25	0	α-Helix 1	V	25	0	α-Helix 1	V	25	0	α-Helix 1	V	25	0	α-Helix 1	G	25	4.11392
	α-Helix 1	K	26	0	0	α-Helix 1	K	26	0	α-Helix 1	K	26	1.36986	α-Helix 1	K	26	0	α-Helix 1	V	26	0	α-Helix 1	V	26	0	α-Helix 1	K	26	0	α-Helix 1	K	26	0.352113	α-Helix 1	K	26	0.961538	α-Helix 1	K	26	1.58228	α-Helix 1	K	26	0	α-Helix 1	I	26	2.53165
	α-Helix 1	H	27	1.62338	0.324675	α-Helix 1	H	27	0	α-Helix 1	H	27	1.0274	α-Helix 1	Y	27	1	α-Helix 1	K	27	1.875	α-Helix 1	K	27	3.125	α-Helix 1	H	27	0	α-Helix 1	Y	27	1.05634	α-Helix 1	H	27	2.24359	α-Helix 1	Y	27	1.58228	α-Helix 1	Y	27	0	α-Helix 1	A	27	0
	α-Helix 1	H	28	0	0	α-Helix 1	H	28	0	α-Helix 1	H	28	0	α-Helix 1	H	28	0	α-Helix 1	Y	28	0.9375	α-Helix 1	Y	28	3.125	α-Helix 1	H	28	0	α-Helix 1	H	28	0	α-Helix 1	H	28	0	α-Helix 1	H	28	0	α-Helix 1	H	28	0	α-Helix 1	R	28	2.21519
	α-Helix 1	M	29	0	0	α-Helix 1	M	29	0	α-Helix 1	K	29	0	α-Helix 1	K	29	0	α-Helix 1	L	29	0	α-Helix 1	Y	29	0.9375	α-Helix 1	M	29	0	α-Helix 1	I	29	0	α-Helix 1	M	29	0	α-Helix 1	K	29	0	α-Helix 1	K	29	0	α-Helix 1	F	29	7.91139
	α-Helix 1	Y	30	0	0	α-Helix 1	Y	30	0	α-Helix 1	Y	30	0	α-Helix 1	Y	30	0	α-Helix 1	K	30	0	α-Helix 1	K	30	0	α-Helix 1	Y	30	0	α-Helix 1	Y	30	1.40845	α-Helix 1	Y	30	0	α-Helix 1	Y	30	0	α-Helix 1	Y	30	0	α-Helix 1	W	30	0
	α-Helix 1	I	31	0	0	α-Helix 1	V	31	0	α-Helix 1	M	31	0	α-Helix 1	R	31	0	α-Helix 1	Y	31	0	α-Helix 1	H	31	0	α-Helix 1	V	31	0	α-Helix 1	R	31	1.40845	α-Helix 1	V	31	0	α-Helix 1	R	31	1.58228	α-Helix 1	R	31	0	α-Helix 1	M	31	0
	Loop 2	S	32	0	0	Loop 2	S	32	0	Loop 2	S	32	0	Loop 2	S	32	0	α-Helix 1	K	32	0.3125	α-Helix 1	K	32	1.5625	Loop 2	S	32	0	Loop 2	S	32	0	Loop 2	S	32	0	Loop 2	S	32	0	Loop 2	T	32	0	α-Helix 1	T	32	0
	Loop 2	R	33	0	0	Loop 2	R	33	0	Loop 2	K	33	0	Loop 2	K	33	0	Loop 2	T	33	0	α-Helix 1	T	33	0	Loop 2	K	33	0	Loop 2	K	33	0	Loop 2	K	33	0	Loop 2	K	33	0	Loop 2	K	33	0	Loop 2	K	33	0
	Loop 2	K	34	0	0	Loop 2	K	34	0	Loop 2	K	34	0	Loop 2	K	34	0	Loop 2	K	34	0	Loop 2	G	34	0	Loop 2	K	34	0	Loop 2	K	34	0	Loop 2	K	34	0	Loop 2	E	34	0	Loop 2	Q	34	0	Loop 2	R	34	0
	Loop 2	A	35	0	0	Loop 2	A	35	0	Loop 2	A	35	0	Loop 2	T	35	0	Loop 2	D	35	0	Loop 2	E	35	0	Loop 2	A	35	0	Loop 2	A	35	0	Loop 2	A	35	0	Loop 2	A	35	0	Loop 2	A	35	0	Loop 2	Q	35	0
	Loop 2	K	36	0	0	Loop 2	E	36	0	Loop 2	N	36	0	Loop 2	K	36	0	Loop 2	L	36	0	Loop 2	A	36	0	Loop 2	R	36	0	Loop 2	R	36	0	Loop 2	R	36	0	Loop 2	K	36	0	Loop 2	K	36	0	Loop 2	L	36	0
	Loop 2	D	37	0	0	Loop 2	G	37	0	Loop 2	K	37	0	Loop 2	N	37	0	Loop 2	E	37	0	Loop 2	K	37	0	Loop 2	G	37	0	Loop 2	G	37	0	Loop 2	G	37	0	Loop 2	N	37	0	Loop 2	Q	37	0	Loop 2	P	37	0
	Loop 2	W	38	0	0	Loop 2	W	38	0	Loop 2	W	38	0	Loop 2	W	38	0	Loop 2	R	38	0	Loop 2	E	38	0	Loop 2	W	38	0	Loop 2	W	38	0	Loop 2	W	38	0	Loop 2	W	38	0	Loop 2	W	38	0	Loop 2	W	38	0
	β-Sheet 1	F	39	0	0	β-Sheet 1	Y	39	0	β-Sheet 1	Q	39	0	β-Sheet 1	F	39	0	Loop 2	V	39	0	Loop 2	W	39	0	β-Sheet 1	F	39	0	β-Sheet 1	F	39	0	β-Sheet 1	F	39	0	β-Sheet 1	F	39	0	β-Sheet 1	F	39	0	β-Sheet 1	K	39	0
	β-Sheet 1	Y	40	0	0	β-Sheet 1	Y	40	0	β-Sheet 1	Y	40	0	β-Sheet 1	Y	40	0	β-Sheet 1	C	40	0	β-Sheet 1	R	40	0	β-Sheet 1	Y	40	0	β-Sheet 1	Y	40	0	β-Sheet 1	Y	40	0	β-Sheet 1	Y	40	0	β-Sheet 1	Y	40	0	β-Sheet 1	Y	40	0
	β-Sheet 1	R	41	0	0	β-Sheet 1	R	41	0	β-Sheet 1	R	41	0	β-Sheet 1	R	41	0	β-Sheet 1	Y	41	0	β-Sheet 1	Y	41	0.625	β-Sheet 1	R	41	0	β-Sheet 1	R	41	0	β-Sheet 1	R	41	0	β-Sheet 1	R	41	0	β-Sheet 1	R	41	0	β-Sheet 1	E	41	0
	Loop 3	H	42	0.649351	0.324675	Loop 3	H	42	0	Loop 3	H	42	0	Loop 3	H	42	0	β-Sheet 1	V	42	0	β-Sheet 1	V	42	0	β-Sheet 1	H	42	0	β-Sheet 1	H	42	0	β-Sheet 1	H	42	0	β-Sheet 1	H	42	0	β-Sheet 1	H	42	0	Loop 3	M	42	0
	α-Turn 1	H	43	0	0.324675	α-Turn 1	H	43	0	α-Turn 1	H	43	0	α-Turn 1	H	43	0	Loop 3	P	43	0	Loop 3	P	43	0	Loop 3	H	43	0.333333	Loop 3	H	43	2.46479	Loop 3	H	43	0.641026	α-Turn 1	H	43	0.949367	α-Turn 1	H	43	0	Loop 3	H	43	5.06329
	α-Turn 1	Y	44	0	0	α-Turn 1	Y	44	0	α-Turn 1	Y	44	0	α-Turn 1	Y	44	0	Loop 3	H	44	0	Loop 3	H	44	5	α-Turn 1	Y	44	0	α-Turn 1	Y	44	3.52113	α-Turn 1	Y	44	0.641026	α-Turn 1	Y	44	0	α-Turn 1	Y	44	0	Loop 3	Y	44	4.11392
	α-Turn 1	E	45	0	0	α-Turn 1	E	45	0	α-Turn 1	E	45	0	α-Turn 1	E	45	0	Loop 3	H	45	0	Loop 3	H	45	5	α-Turn 1	E	45	0	α-Turn 1	D	45	1.05634	α-Turn 1	E	45	0	α-Turn 1	E	45	0	α-Turn 1	E	45	0	Loop 3	Q	45	0
	Loop 3	S	46	0	0	Loop 3	T	46	0	Loop 3	C	46	0	Loop 3	T	46	0	Loop 3	K	46	0	Loop 3	K	46	3.4375	α-Turn 1	T	46	0	α-Turn 1	H	46	1.40845	α-Turn 1	S	46	0	Loop 3	A	46	0	Loop 3	A	46	0	Loop 3	I	46	0
	Loop 3	T	47	0	0	Loop 3	N	47	0	Loop 3	R	47	0	Loop 3	V	47	0	Loop 3	V	47	0	Loop 3	V	47	0	Loop 3	D	47	0.333333	Loop 3	P	47	0.352113	Loop 3	E	47	0	Loop 3	T	47	0.632911	Loop 3	I	47	0	Loop 3	H	47	0
	Loop 3	N	48	0	0	Loop 3	H	48	0	Loop 3	N	48	0	Loop 3	H	48	0	Loop 3	G	48	0	Loop 3	G	48	0.3125	Loop 3	N	48	0.333333	Loop 3	N	48	0.704225	Loop 3	N	48	0	Loop 3	N	48	0.632911	Loop 3	N	48	0	Loop 3	W	48	1.58228
	Loop 3	P	49	1.2987	0.324675	Loop 3	P	49	0	Loop 3	P	49	0	Loop 3	P	49	1.66667	Loop 3	W	49	0.625	Loop 3	W	49	0	Loop 3	P	49	0.666667	Loop 3	P	49	2.8169	Loop 3	P	49	2.24359	Loop 3	P	49	2.53165	Loop 3	P	49	0	Loop 3	A	49	1.58228
	Loop 3	K	50	9.41558	1.94805	Loop 3	K	50	0	Loop 3	K	50	0	Loop 3	R	50	8	Loop 3	A	50	0.625	Loop 3	A	50	0	Loop 3	K	50	4.33333	Loop 3	K	50	3.87324	Loop 3	K	50	4.80769	Loop 3	R	50	12.3418	Loop 3	R	50	0	Loop 3	W	50	23.4177
	Loop 3	I	51	0	0	Loop 3	I	51	0	Loop 3	V	51	0	Loop 3	I	51	0	Loop 3	W	51	4.6875	Loop 3	W	51	26.5625	Loop 3	I	51	0	Loop 3	V	51	0	Loop 3	V	51	0	Loop 3	V	51	0.316456	Loop 3	V	51	0	Loop 3	Y	51	0
	β-Sheet 2	S	52	0	0.324675	β-Sheet 2	S	52	0	β-Sheet 2	S	52	0	β-Sheet 2	S	52	0	Loop 3	W	52	24.0625	Loop 3	W	52	47.8125	β-Sheet 2	S	52	0	β-Sheet 2	A	52	0.352113	β-Sheet 2	S	52	0	β-Sheet 2	S	52	0.949367	β-Sheet 2	S	52	0	Loop 3	T	52	0.316456
	β-Sheet 2	S	53	0	0	β-Sheet 2	S	53	0	β-Sheet 2	S	53	0	β-Sheet 2	S	53	0	Loop 3	T	53	0	Loop 3	T	53	0	β-Sheet 2	S	53	0	β-Sheet 2	S	53	0	β-Sheet 2	S	53	0	β-Sheet 2	S	53	0	β-Sheet 2	S	53	0	Loop 3	M	53	9.17722
	β-Sheet 2	E	54	0	0	β-Sheet 2	E	54	0	β-Sheet 2	V	54	0	β-Sheet 2	G	54	0	β-Sheet 2	C	54	0	β-Sheet 2	A	54	0	β-Sheet 2	E	54	0	β-Sheet 2	E	54	0	β-Sheet 2	E	54	0	β-Sheet 2	G	54	0	β-Sheet 2	G	54	0	β-Sheet 2	S	54	0
	β-Sheet 2	V	55	0	0	β-Sheet 2	V	55	0	β-Sheet 2	V	55	0	β-Sheet 2	V	55	0	β-Sheet 2	S	55	0	β-Sheet 2	S	55	0	β-Sheet 2	I	55	0	β-Sheet 2	I	55	0	β-Sheet 2	I	55	0	β-Sheet 2	V	55	0	β-Sheet 2	V	55	0	β-Sheet 2	R	55	0
	β-Sheet 2	H	56	0	0	β-Sheet 2	H	56	0	β-Sheet 2	Y	56	0	β-Sheet 2	Y	56	0	β-Sheet 2	R	56	0	β-Sheet 2	R	56	0	β-Sheet 2	H	56	0	β-Sheet 2	H	56	0	β-Sheet 2	H	56	0	β-Sheet 2	Y	56	0	β-Sheet 2	Y	56	0	β-Sheet 2	Y	56	0
	β-Sheet 2	I	57	0	0	β-Sheet 2	I	57	0	β-Sheet 2	I	57	0	β-Sheet 2	I	57	0	β-Sheet 2	V	57	0	β-Sheet 2	V	57	0	β-Sheet 2	I	57	0	β-Sheet 2	I	57	0	β-Sheet 2	I	57	0	β-Sheet 2	I	57	0	β-Sheet 2	I	57	0	β-Sheet 2	R	57	0
	β-Sheet 2	P	58	0	0	β-Sheet 2	P	58	0	β-Sheet 2	P	58	0	β-Sheet 2	P	58	0	β-Sheet 2	I	58	0	β-Sheet 2	I	58	0	β-Sheet 2	P	58	0	β-Sheet 2	P	58	0	β-Sheet 2	P	58	0	β-Sheet 2	P	58	0	β-Sheet 2	P	58	0	β-Sheet 2	I	58	0
	β-Sheet 2	L	59	0	0	β-Sheet 2	V	59	0	β-Sheet 2	V	59	0	β-Sheet 2	V	59	0	β-Sheet 2	F	59	0	β-Sheet 2	I	59	0	β-Sheet 2	L	59	0	β-Sheet 2	F	59	0	β-Sheet 2	V	59	0	β-Sheet 2	V	59	0	β-Sheet 2	V	59	0	β-Sheet 2	P	59	0
	Loop 4	G	60	0	0	Loop 4	G	60	0	Loop 4	A	60	0	Loop 4	G	60	0	β-Sheet 2	P	60	0	β-Sheet 2	P	60	0	Loop 4	G	60	0	β-Sheet 2	R	60	0	Loop 4	G	60	0	Loop 4	G	60	0	Loop 4	G	60	0	β-Sheet 2	L	60	0
	Loop 4	D	61	0	0	Loop 4	L	61	0	Loop 4	E	61	0	Loop 4	A	61	0	β-Sheet 2	L	61	0	β-Sheet 2	L	61	0	Loop 4	E	61	0	Loop 4	D	61	0	Loop 4	D	61	0	Loop 4	T	61	0	Loop 4	P	61	0	Loop 4	K	61	0
	β-Sheet 3	A	62	0	0	β-Sheet 3	A	62	0	β-Sheet 3	A	62	0	β-Sheet 3	A	62	0	Loop 4	N	62	0	β-Sheet 2	L	62	0	β-Sheet 3	A	62	0	Loop 4	Y	62	0	β-Sheet 3	A	62	0	β-Sheet 3	A	62	0	β-Sheet 3	A	62	0	Loop 4	N	62	0
	β-Sheet 3	K	63	0	0	β-Sheet 3	R	63	0	β-Sheet 3	D	63	0	β-Sheet 3	T	63	0	Loop 4	N	63	0	Loop 4	E	63	0	β-Sheet 3	K	63	0	β-Sheet 3	S	63	0	β-Sheet 3	K	63	0	β-Sheet 3	T	63	0	β-Sheet 3	E	63	0	β-Sheet 3	G	63	0
	β-Sheet 3	L	64	0	0	β-Sheet 3	L	64	0	β-Sheet 3	I	64	0	β-Sheet 3	I	64	0	Loop 4	N	64	0	Loop 4	G	64	0	β-Sheet 3	L	64	0	β-Sheet 3	K	64	0	β-Sheet 3	L	64	0	β-Sheet 3	I	64	0	β-Sheet 3	I	64	0	β-Sheet 3	E	64	0
	β-Sheet 3	V	65	0	0	β-Sheet 3	V	65	0	β-Sheet 3	M	65	0	β-Sheet 3	V	65	0	β-Sheet 3	S	65	0	β-Sheet 3	E	65	0	β-Sheet 3	V	65	0	β-Sheet 3	L	65	0	β-Sheet 3	V	65	0	β-Sheet 3	I	65	0	β-Sheet 3	I	65	0	β-Sheet 3	I	65	0
	β-Sheet 3	I	66	0	0	β-Sheet 3	I	66	0	β-Sheet 3	V	66	0	β-Sheet 3	V	66	0	β-Sheet 3	N	66	0	β-Sheet 3	T	66	0	β-Sheet 3	I	66	0	β-Sheet 3	I	66	0	β-Sheet 3	I	66	0	β-Sheet 3	V	66	0	β-Sheet 3	V	66	0	β-Sheet 3	V	66	0
	β-Sheet 3	T	67	0	0	β-Sheet 3	T	67	0	β-Sheet 3	T	67	0	β-Sheet 3	T	67	0	β-Sheet 3	L	67	0	β-Sheet 3	L	67	0	β-Sheet 3	V	67	0	β-Sheet 3	V	67	0	β-Sheet 3	V	67	0	β-Sheet 3	T	67	0	β-Sheet 3	T	67	0	β-Sheet 3	I	67	0
	β-Sheet 3	T	68	0	0	β-Sheet 3	T	68	0	β-Sheet 3	T	68	0	β-Sheet 3	T	68	0	β-Sheet 3	E	68	0	β-Sheet 3	E	68	0	β-Sheet 3	T	68	0	β-Sheet 3	T	68	0	β-Sheet 3	T	68	0	β-Sheet 3	T	68	0	β-Sheet 3	T	68	0	β-Sheet 3	D	68	0
	β-Sheet 3	Y	69	0	0	β-Sheet 3	Y	69	0	β-Sheet 3	Y	69	0	β-Sheet 3	Y	69	0	β-Sheet 3	I	69	0	β-Sheet 3	I	69	0	β-Sheet 3	Y	69	0	β-Sheet 3	T	69	0	β-Sheet 3	Y	69	0	β-Sheet 3	Y	69	0.316456	β-Sheet 3	Y	69	0	β-Sheet 3	L	69	0
	β-Sheet 3	W	70	9.09091	6.16883	β-Sheet 3	W	70	0.423729	β-Sheet 3	W	70	0	β-Sheet 3	W	70	0.666667	β-Sheet 3	Q	70	0	β-Sheet 3	Q	70	0	β-Sheet 3	W	70	1.66667	β-Sheet 3	Y	70	0	β-Sheet 3	W	70	2.88462	β-Sheet 3	W	70	8.5443	β-Sheet 3	W	70	0	β-Sheet 3	Y	70	0.316456
	β-Sheet 3	G	71	4.54545	2.92208	β-Sheet 3	G	71	0	β-Sheet 3	G	71	0	β-Sheet 3	G	71	1.66667	β-Sheet 3	A	71	0	β-Sheet 3	A	71	0	β-Sheet 3	G	71	1.33333	β-Sheet 3	W	71	4.22535	β-Sheet 3	G	71	7.69231	β-Sheet 3	G	71	9.49367	Loop 5	G	71	0	β-Sheet 3	W	71	15.5063
	β-Sheet 3	L	72	0.649351	0.324675	β-Sheet 3	L	72	0.423729	β-Sheet 3	L	72	0	β-Sheet 3	L	72	0	β-Sheet 3	Y	72	0.625	β-Sheet 3	Y	72	0.3125	β-Sheet 3	L	72	0.333333	β-Sheet 3	A	72	4.57746	β-Sheet 3	L	72	0.641026	β-Sheet 3	L	72	3.16456	Loop 5	L	72	0	β-Sheet 3	H	72	43.6709
	Loop 5	H	73	37.013	22.7273	Loop 5	T	73	5.50847	Loop 5	M	73	9.93151	Loop 5	M	73	22.3333	β-Sheet 3	W	73	7.8125	β-Sheet 3	W	73	18.4375	Loop 5	M	73	16	β-Sheet 3	L	73	0	Loop 5	M	73	42.9487	Loop 5	M	73	40.1899	Loop 5	M	73	17.7632	β-Sheet 3	L	73	14.8734
	Loop 5	T	74	41.2338	36.6883	Loop 5	T	74	22.0339	Loop 5	P	74	42.4658	Loop 5	P	74	57	β-Sheet 3	N	74	29.375	β-Sheet 3	N	74	57.5	Loop 5	P	74	44.3333	Loop 5	S	74	13.3803	Loop 5	P	74	52.8846	Loop 5	P	74	64.2405	Loop 5	P	74	75.3289	Loop 5	T	74	36.7089
	Loop 5	G	75	63.3117	54.2208	Loop 5	G	75	56.3559	Loop 5	G	75	73.6301	Loop 5	G	75	85.3333	β-Sheet 3	L	75	17.8125	β-Sheet 3	L	75	43.75	Loop 5	G	75	57.3333	Loop 5	P	75	41.5493	Loop 5	G	75	70.8333	Loop 5	G	75	76.5823	Loop 5	G	75	94.7368	Loop 5	P	75	39.557
	Loop 5	E	76	90.2597	89.2857	Loop 5	E	76	92.3729	Loop 5	E	76	92.1233	Loop 5	E	76	90.6667	Loop 5	T	76	38.75	Loop 5	T	76	70.9375	Loop 5	E	76	87.6667	Loop 5	G	76	68.3099	Loop 5	E	76	80.7692	Loop 5	E	76	80.6962	Loop 5	E	76	96.3816	Loop 5	E	76	85.1266
	Loop 5	R	77	93.8312	92.5325	Loop 5	R	77	84.322	Loop 5	R	77	93.8356	Loop 5	R	77	98	Loop 5	P	77	44.6875	Loop 5	P	77	42.8125	Loop 5	R	77	95.3333	Loop 5	E	77	82.7465	Loop 5	R	77	95.8333	Loop 5	R	77	93.038	Loop 5	K	77	97.3684	Loop 5	K	77	94.9367
	Loop 5	D	78	87.3377	88.961	Loop 5	S	78	84.322	Loop 5	E	78	81.5068	Loop 5	E	78	65.6667	Loop 5	E	78	88.125	Loop 5	E	78	76.875	Loop 5	P	78	78.6667	Loop 5	R	78	89.0845	Loop 5	D	78	72.1154	Loop 5	K	78	67.0886	Loop 5	E	78	75.9868	Loop 5	G	78	87.6582
	Loop 5	W	79	76.9481	76.6234	Loop 5	W	79	63.5593	Loop 5	E	79	37.6712	Loop 5	E	79	40.6667	Loop 5	K	79	96.5625	Loop 5	R	79	90.9375	Loop 5	W	79	69.6667	Loop 5	A	79	69.3662	Loop 5	W	79	65.0641	Loop 5	E	79	38.6076	Loop 5	E	79	18.4211	Loop 5	W	79	90.1899
	Loop 5	H	80	41.2338	49.6753	Loop 5	H	80	71.1864	Loop 5	H	80	25.3425	Loop 5	Q	80	13	Loop 5	G	80	87.5	Loop 5	G	80	69.0625	Loop 5	H	80	32	Loop 5	W	80	66.1972	Loop 5	H	80	33.3333	Loop 5	Q	80	28.481	Loop 5	Q	80	9.53947	Loop 5	L	80	69.3038
	Loop 5	L	81	25.6494	16.2338	Loop 5	L	81	5.08475	Loop 5	L	81	4.45205	Loop 5	L	81	11.6667	Loop 5	W	81	88.4375	Loop 5	W	81	78.125	Loop 5	L	81	9.33333	Loop 5	H	81	28.8732	Loop 5	L	81	25	Loop 5	L	81	21.2025	Loop 5	L	81	0	Loop 5	S	81	49.6835
	β-Sheet 4	G	82	0.649351	4.22078	β-Sheet 4	G	82	6.77966	β-Sheet 4	G	82	1.36986	β-Sheet 4	G	82	6	Loop 5	L	82	70.625	Loop 5	L	82	39.6875	β-Sheet 4	G	82	0.333333	Loop 5	L	82	7.04225	β-Sheet 4	G	82	0	β-Sheet 4	G	82	8.22785	Loop 5	G	82	0	β-Sheet 4	T	82	16.7722
	β-Sheet 4	Q	83	3.8961	5.84416	β-Sheet 4	H	83	16.5254	β-Sheet 4	H	83	6.50685	β-Sheet 4	H	83	13	Loop 5	S	83	48.125	Loop 5	S	83	47.5	β-Sheet 4	H	83	6.66667	β-Sheet 4	G	83	2.8169	β-Sheet 4	H	83	5.76923	β-Sheet 4	H	83	12.0253	β-Sheet 4	N	83	9.21053	β-Sheet 4	Y	83	27.2152
	β-Sheet 4	G	84	0	0	β-Sheet 4	G	84	0	β-Sheet 4	G	84	0	β-Sheet 4	G	84	0	β-Sheet 4	S	84	40.3125	β-Sheet 4	R	84	42.5	β-Sheet 4	G	84	0	β-Sheet 4	H	84	44.0141	β-Sheet 4	G	84	0	β-Sheet 4	G	84	0	β-Sheet 4	G	84	0	β-Sheet 4	A	84	0
	β-Sheet 4	V	85	0	0	β-Sheet 4	V	85	0	β-Sheet 4	V	85	0	β-Sheet 4	A	85	0	β-Sheet 4	Y	85	33.4375	β-Sheet 4	Y	85	20	β-Sheet 4	V	85	0	β-Sheet 4	G	85	0	β-Sheet 4	V	85	0	β-Sheet 4	A	85	0	β-Sheet 4	V	85	0	β-Sheet 4	V	85	0
	β-Sheet 4	S	86	0	0	β-Sheet 4	S	86	0	β-Sheet 4	S	86	0	β-Sheet 4	S	86	0	β-Sheet 4	A	86	0.3125	β-Sheet 4	A	86	0.625	β-Sheet 4	S	86	0	β-Sheet 4	V	86	0	β-Sheet 4	S	86	0	β-Sheet 4	S	86	0	β-Sheet 4	G	86	0	β-Sheet 4	G	86	0
	β-Sheet 4	I	87	0	0	β-Sheet 4	I	87	0	β-Sheet 4	I	87	0	β-Sheet 4	V	87	0	β-Sheet 4	V	87	0	β-Sheet 4	V	87	0	β-Sheet 4	I	87	0	β-Sheet 4	S	87	0	β-Sheet 4	I	87	0	β-Sheet 4	V	87	0	β-Sheet 4	I	87	0	β-Sheet 4	I	87	0
	β-Sheet 4	E	88	0	0	β-Sheet 4	E	88	0	β-Sheet 4	E	88	0	β-Sheet 4	E	88	0	β-Sheet 4	R	88	0	β-Sheet 4	R	88	0.9375	β-Sheet 4	E	88	0	β-Sheet 4	I	88	0	β-Sheet 4	E	88	0	β-Sheet 4	E	88	0	β-Sheet 4	E	88	0	β-Sheet 4	Q	88	0
	β-Sheet 4	W	89	0	0	β-Sheet 4	W	89	0	β-Sheet 4	W	89	0	β-Sheet 4	W	89	0	β-Sheet 4	I	89	0	β-Sheet 4	L	89	0	β-Sheet 4	W	89	0	β-Sheet 4	Q	89	0	β-Sheet 4	W	89	0	β-Sheet 4	W	89	0	β-Sheet 4	W	89	0	β-Sheet 4	Y	89	0
	β-Sheet 4	R	90	0	0	β-Sheet 4	K	90	0	β-Sheet 4	Q	90	0	β-Sheet 4	R	90	0	β-Sheet 4	T	90	0	β-Sheet 4	T	90	0	β-Sheet 4	R	90	0	β-Sheet 4	W	90	0	β-Sheet 4	R	90	0	β-Sheet 4	R	90	0	β-Sheet 4	R	90	0	β-Sheet 4	L	90	0
	β-Sheet 4	K	91	0	0	β-Sheet 4	L	91	0	β-Sheet 4	Y	91	0	β-Sheet 4	Q	91	0	β-Sheet 4	W	91	0	β-Sheet 4	W	91	0	β-Sheet 4	Q	91	0	β-Sheet 4	R	91	0	β-Sheet 4	Q	91	0	β-Sheet 4	Q	91	0	β-Sheet 4	Q	91	0	β-Sheet 4	C	91	0
	Loop 6	K	92	0	0	Loop 6	G	92	0	Loop 6	K	92	0	Loop 6	G	92	0	β-Sheet 4	Y	92	0	β-Sheet 4	Y	92	0	Loop 6	G	92	0	β-Sheet 4	L	92	0	Loop 6	K	92	0	Loop 6	G	92	0	Loop 6	G	92	0	Loop 6	N	92	0
	Loop 6	R	93	0	0	Loop 6	K	93	0	Loop 6	K	93	0	Loop 6	K	93	0	β-Sheet 4	T	93	0	Loop 6	N	93	0	Loop 6	I	93	0	Loop 6	G	93	0	Loop 6	R	93	0	Loop 6	R	93	0	Loop 6	K	93	0	Loop 6	Q	93	0
	β-Sheet 5	Y	94	0	0	β-Sheet 5	Y	94	0	β-Sheet 5	Y	94	0	β-Sheet 5	Y	94	0	Loop 6	E	94	0	Loop 6	K	94	0	β-Sheet 5	Y	94	0	Loop 6	S	94	0	β-Sheet 5	Y	94	0	β-Sheet 5	Y	94	0	β-Sheet 5	Y	94	0	Loop 6	G	94	0
	β-Sheet 5	S	95	0	0	β-Sheet 5	K	95	0	β-Sheet 5	R	95	0	β-Sheet 5	T	95	0	Loop 6	K	95	0	Loop 6	D	95	0	β-Sheet 5	R	95	0	β-Sheet 5	Y	95	0	β-Sheet 5	S	95	0	β-Sheet 5	I	95	0	β-Sheet 5	I	95	0	β-Sheet 5	Q	95	0
	β-Sheet 5	T	96	0	0	β-Sheet 5	T	96	0.423729	β-Sheet 5	T	96	0	β-Sheet 5	T	96	0	β-Sheet 5	F	96	0	Loop 6	F	96	0	β-Sheet 5	T	96	0	β-Sheet 5	V	96	0.352113	β-Sheet 5	T	96	0.320513	β-Sheet 5	T	96	0.316456	β-Sheet 5	T	96	0	β-Sheet 5	Y	96	0
	β-Sheet 5	Q	97	0	0	β-Sheet 5	Q	97	0.423729	β-Sheet 5	Q	97	0	β-Sheet 5	Q	97	2.33333	β-Sheet 5	W	97	0	β-Sheet 5	Y	97	0.3125	β-Sheet 5	Q	97	0	β-Sheet 5	T	97	1.76056	β-Sheet 5	Q	97	2.5641	β-Sheet 5	Q	97	1.26582	β-Sheet 5	Q	97	0.328947	β-Sheet 5	R	97	0
	Loop 7	V	98	0	0	Loop 7	V	98	0	Loop 7	I	98	0	Loop 7	I	98	0.333333	β-Sheet 5	T	98	0.3125	β-Sheet 5	T	98	0	Loop 7	I	98	0	β-Sheet 5	Q	98	1.76056	Loop 7	I	98	0	Loop 7	I	98	0.316456	Loop 7	L	98	0	β-Sheet 5	T	98	0
	Loop 7	D	99	3.24675	0.649351	Loop 7	D	99	5.50847	Loop 7	D	99	8.90411	Loop 7	D	99	17	β-Sheet 5	D	99	0	β-Sheet 5	D	99	0.625	Loop 7	D	99	6.33333	Loop 7	V	99	0	Loop 7	D	99	5.76923	Loop 7	D	99	18.6709	Loop 7	D	99	8.88158	β-Sheet 5	E	99	0
	α-Helix 2	P	100	2.27273	5.51948	α-Helix 2	P	100	0.847458	α-Helix 2	P	100	8.21918	α-Helix 2	P	100	12.6667	Loop 7	V	100	0	Loop 7	V	100	0	α-Helix 2	P	100	1.33333	Loop 7	D	100	1.05634	α-Helix 2	P	100	5.12821	α-Helix 2	P	100	4.43038	α-Helix 2	P	100	11.8421	Loop 7	I	100	0
	α-Helix 2	D	101	3.24675	6.16883	α-Helix 2	E	101	5.50847	α-Helix 2	E	101	13.0137	α-Helix 2	E	101	17	Loop 7	T	101	0.3125	Loop 7	I	101	5.9375	α-Helix 2	E	101	14.3333	α-Helix 2	P	101	0.352113	α-Helix 2	E	101	10.2564	α-Helix 2	E	101	9.17722	α-Helix 2	E	101	31.5789	Loop 7	D	101	1.58228
	α-Helix 2	L	102	0.324675	0	α-Helix 2	M	102	0	α-Helix 2	T	102	2.73973	α-Helix 2	T	102	2.66667	α-Helix 2	P	102	0	α-Helix 2	P	102	3.4375	α-Helix 2	L	102	1	α-Helix 2	F	102	12.6761	α-Helix 2	L	102	1.28205	α-Helix 2	T	102	0.949367	α-Helix 2	T	102	0.986842	α-Helix 2	P	102	0
	α-Helix 2	A	103	0	0	α-Helix 2	A	103	0	α-Helix 2	A	103	0	α-Helix 2	A	103	0	α-Helix 2	D	103	1.5625	α-Helix 2	D	103	7.8125	α-Helix 2	A	103	0	α-Helix 2	T	103	0	α-Helix 2	A	103	0	α-Helix 2	A	103	0	α-Helix 2	A	103	0	α-Helix 2	H	103	3.48101
	α-Helix 2	D	104	0	0	α-Helix 2	D	104	0	α-Helix 2	D	104	0	α-Helix 2	D	104	0	α-Helix 2	Y	104	1.25	α-Helix 2	V	104	0.625	α-Helix 2	D	104	0	α-Helix 2	A	104	0	α-Helix 2	D	104	0	α-Helix 2	D	104	0	α-Helix 2	D	104	0	α-Helix 2	T	104	0.316456
	α-Helix 2	Q	105	0	0	α-Helix 2	K	105	0	α-Helix 2	R	105	1.0274	α-Helix 2	R	105	1.66667	α-Helix 2	A	105	0	α-Helix 2	A	105	0	α-Helix 2	K	105	0	α-Helix 2	D	105	0	α-Helix 2	H	105	0	α-Helix 2	R	105	0.316456	α-Helix 2	R	105	3.61842	α-Helix 2	A	105	0
	α-Helix 2	L	106	0	0	α-Helix 2	L	106	0	α-Helix 2	M	106	0	α-Helix 2	L	106	0	α-Helix 2	D	106	0	α-Helix 2	E	106	0	α-Helix 2	L	106	0	α-Helix 2	R	106	0.352113	α-Helix 2	L	106	0	α-Helix 2	L	106	0	α-Helix 2	I	106	0	α-Helix 2	D	106	0
	α-Helix 2	I	107	0	0	α-Helix 2	I	107	0	α-Helix 2	I	107	0	α-Helix 2	I	107	0	α-Helix 2	S	107	0	α-Helix 2	H	107	0	α-Helix 2	I	107	0	α-Helix 2	L	107	0	α-Helix 2	I	107	0	α-Helix 2	I	107	0	α-Helix 2	I	107	0	α-Helix 2	S	107	0
	α-Helix 2	H	108	0	0	α-Helix 2	H	108	0	α-Helix 2	H	108	0	α-Helix 2	H	108	0	α-Helix 2	L	108	0	α-Helix 2	L	108	0	α-Helix 2	H	108	0	α-Helix 2	I	108	0	α-Helix 2	H	108	0	α-Helix 2	H	108	0	α-Helix 2	H	108	0	α-Helix 2	M	108	0
	α-Helix 2	L	109	0	0	α-Helix 2	L	109	0	α-Helix 2	L	109	0	α-Helix 2	L	109	0	α-Helix 2	I	109	0	α-Helix 2	V	109	0	α-Helix 2	L	109	0	α-Helix 2	H	109	0	α-Helix 2	L	109	0	α-Helix 2	L	109	0	α-Helix 2	L	109	0	α-Helix 2	I	109	0
	α-Helix 2	H	110	0	0	α-Helix 2	Y	110	0	α-Helix 2	H	110	0	α-Helix 2	H	110	0	α-Helix 2	H	110	0	α-Helix 2	H	110	0	α-Helix 2	Y	110	0	α-Helix 2	S	110	0	α-Helix 2	H	110	0	α-Helix 2	H	110	0	α-Helix 2	Y	110	0	α-Helix 2	H	110	0
	Loop 8	Y	111	0	0	Loop 8	Y	111	0	α-Helix 2	Y	111	0	α-Helix 2	Y	111	0	α-Helix 2	G	111	0	α-Helix 2	S	111	0	α-Helix 2	Y	111	0	α-Helix 2	Q	111	0	α-Helix 2	Y	111	0	α-Helix 2	Y	111	0	α-Helix 2	Y	111	0	α-Helix 2	T	111	0
	Loop 8	F	112	0	0	Loop 8	F	112	0	Loop 8	F	112	0	Loop 8	F	112	0	α-Helix 2	T	112	0	α-Helix 2	A	112	0	Loop 8	F	112	0	α-Helix 2	Y	112	0	Loop 8	F	112	0	Loop 8	F	112	0	Loop 8	F	112	0	α-Helix 2	E	112	0
	Loop 8	D	113	0	0	Loop 8	N	113	0	Loop 8	N	113	0	Loop 8	Q	113	0	α-Helix 2	Y	113	0	α-Helix 2	Y	113	0	Loop 8	D	113	0	Loop 8	F	113	0	Loop 8	D	113	0	Loop 8	Q	113	0	Loop 8	Q	113	0	α-Helix 2	Y	113	0
	Loop 8	C	114	0	0	Loop 8	C	114	0	Loop 8	C	114	0	Loop 8	C	114	0	Loop 8	F	114	0	Loop 8	F	114	0	Loop 8	C	114	0	Loop 8	D	114	0	Loop 8	C	114	0	Loop 8	C	114	0	Loop 8	C	114	0	Loop 8	F	114	0
	Loop 8	F	115	0	0	Loop 8	F	115	0	Loop 8	F	115	0	Loop 8	F	115	0	Loop 8	A	115	0	Loop 8	S	115	0	Loop 8	F	115	0	Loop 8	C	115	0	Loop 8	F	115	0	Loop 8	F	115	0	Loop 8	F	115	0	Loop 8	T	115	0
	Loop 8	S	116	0	0	Loop 8	T	116	0	Loop 8	T	116	0	Loop 8	S	116	0	Loop 8	C	116	0	Loop 8	C	116	0	Loop 8	T	116	0	Loop 8	F	116	0	Loop 8	A	116	0	Loop 8	S	116	0	Loop 8	T	116	0	Loop 8	C	116	0
	α-Helix 3	E	117	0	0	α-Helix 3	A	117	0	α-Helix 3	E	117	0	α-Helix 3	D	117	0	Loop 8	F	117	0	Loop 8	F	117	0	α-Helix 3	A	117	0	Loop 8	A	117	0	α-Helix 3	E	117	0	α-Helix 3	D	117	0	α-Helix 3	E	117	0	Loop 8	F	117	0
	α-Helix 3	S	118	0	0	α-Helix 3	S	118	0	α-Helix 3	S	118	0	α-Helix 3	S	118	0	Loop 8	T	118	0	Loop 8	A	118	0	α-Helix 3	S	118	0	α-Helix 3	E	118	0	α-Helix 3	S	118	0	α-Helix 3	S	118	0	α-Helix 3	S	118	0	Loop 8	T	118	0
	α-Helix 3	A	119	0	0	α-Helix 3	A	119	0	α-Helix 3	A	119	0	α-Helix 3	A	119	0	α-Helix 3	A	119	0	α-Helix 3	A	119	0	α-Helix 3	A	119	0	α-Helix 3	T	119	0	α-Helix 3	A	119	0	α-Helix 3	A	119	0	α-Helix 3	A	119	0	α-Helix 3	E	119	0
	α-Helix 3	I	120	0	0	α-Helix 3	I	120	0	α-Helix 3	I	120	0	α-Helix 3	V	120	0	α-Helix 3	G	120	0	α-Helix 3	F	120	0	α-Helix 3	I	120	0	α-Helix 3	A	120	0	α-Helix 3	I	120	0	α-Helix 3	V	120	0	α-Helix 3	V	120	0	α-Helix 3	R	120	0
	α-Helix 3	R	121	0	0	α-Helix 3	R	121	0	α-Helix 3	R	121	0	α-Helix 3	R	121	0	α-Helix 3	E	121	0	α-Helix 3	A	121	0	α-Helix 3	R	121	0	α-Helix 3	I	121	0	α-Helix 3	R	121	0	α-Helix 3	R	121	0	α-Helix 3	R	121	0	α-Helix 3	A	121	0
	α-Helix 3	N	122	0	0	α-Helix 3	Q	122	0	α-Helix 3	R	122	0	α-Helix 3	R	122	0	α-Helix 3	V	122	0	α-Helix 3	V	122	0	α-Helix 3	Q	122	0	α-Helix 3	R	122	0	α-Helix 3	K	122	0	α-Helix 3	K	122	0	α-Helix 3	K	122	0	α-Helix 3	I	122	0
	α-Helix 3	T	123	0	0	α-Helix 3	A	123	0	α-Helix 3	A	123	0	α-Helix 3	A	123	0	α-Helix 3	R	123	0	α-Helix 3	R	123	0	α-Helix 3	A	123	0	α-Helix 3	R	123	0	α-Helix 3	A	123	0	α-Helix 3	A	123	0	α-Helix 3	A	123	0	α-Helix 3	Q	123	0
	α-Helix 3	I	124	0	0	α-Helix 3	V	124	0	α-Helix 3	I	124	0	α-Helix 3	I	124	0	α-Helix 3	R	124	0	α-Helix 3	Q	124	0	α-Helix 3	V	124	0	α-Helix 3	A	124	0	α-Helix 3	I	124	0	α-Helix 3	I	124	0	α-Helix 3	I	124	0	α-Helix 3	K	124	0
	α-Helix 3	L	125	0	0	α-Helix 3	L	125	0	α-Helix 3	L	125	0	α-Helix 3	L	125	0	α-Helix 3	A	125	0	α-Helix 3	A	125	0	α-Helix 3	L	125	0	α-Helix 3	I	125	0	α-Helix 3	L	125	0	α-Helix 3	L	125	0	α-Helix 3	V	125	0	α-Helix 3	A	125	0
	Loop 9	G	126	0	0	Loop 9	G	126	0	Loop 9	G	126	0	Loop 9	G	126	0	α-Helix 3	I	126	0	α-Helix 3	I	126	0	Loop 9	G	126	0	α-Helix 3	L	126	0	Loop 9	G	126	0	Loop 9	G	126	0	Loop 9	G	126	0	α-Helix 3	I	126	0
	Loop 9	R	127	0	0	Loop 9	R	127	0	Loop 9	Q	127	0	Loop 9	D	127	0	α-Helix 3	R	127	0	α-Helix 3	R	127	0	Loop 9	R	127	0	Loop 9	G	127	0	Loop 9	Q	127	0	Loop 9	D	127	0	Loop 9	E	127	0	α-Helix 3	R	127	0
	Loop 9	I	128	0	0	Loop 9	P	128	0	Loop 9	R	128	0	Loop 9	R	128	0	Loop 9	G	128	0	Loop 9	G	128	0	Loop 9	P	128	0	Loop 9	Q	128	0	Loop 9	I	128	0	Loop 9	R	128	0	Loop 9	K	128	0	Loop 9	G	128	0
	Loop 9	V	129	0	0	Loop 9	V	129	0	Loop 9	V	129	0	Loop 9	V	129	0	Loop 9	E	129	0	Loop 9	E	129	0	Loop 9	V	129	0	Loop 9	L	129	0	Loop 9	V	129	0	Loop 9	L	129	0	Loop 9	L	129	0	Loop 9	E	129	0
	Loop 9	S	130	0	0	Loop 9	F	130	0	Loop 9	L	130	0	Loop 9	L	130	0	Loop 9	K	130	0	Loop 9	K	130	0	Loop 9	I	130	0	Loop 9	V	130	0	Loop 9	S	130	0	Loop 9	L	130	0	Loop 9	L	130	0	Loop 9	R	130	0
	Loop 9	P	131	0	0	Loop 9	P	131	0	Loop 9	T	131	0	Loop 9	N	131	0	Loop 9	V	131	0	Loop 9	V	131	0	Loop 9	P	131	0	Loop 9	A	131	0	Loop 9	P	131	0	Loop 9	H	131	0	Loop 9	C	131	0	Loop 9	F	131	0
	Loop 9	R	132	0	0	Loop 9	R	132	0	Loop 9	R	132	0	Loop 9	K	132	0	Loop 9	L	132	0	Loop 9	T	132	0	Loop 9	K	132	0	Loop 9	P	132	0	Loop 9	R	132	0	Loop 9	R	132	0	Loop 9	K	132	0	Loop 9	T	132	0
	Loop 9	C	133	0	0	Loop 9	C	133	0	Loop 9	C	133	0	Loop 9	C	133	0	Loop 9	S	133	0	Loop 9	S	133	0	Loop 9	C	133	0	Loop 9	R	133	0	Loop 9	C	133	0	Loop 9	C	133	0	Loop 9	C	133	0	Loop 9	F	133	0
	Loop 9	E	134	0	0	Loop 9	E	134	0	Loop 9	E	134	0	Loop 9	E	134	0	Loop 9	C	134	0	Loop 9	F	134	0	Loop 9	E	134	0	Loop 9	C	134	0	Loop 9	E	134	0	Loop 9	E	134	0	Loop 9	N	134	0	Loop 9	C	134	0
	Loop 9	Y	135	0	0	Loop 9	Y	135	0	Loop 9	Y	135	0	Loop 9	Y	135	0	Loop 9	C	135	0	Loop 9	C	135	0	Loop 9	Y	135	0	Loop 9	E	135	0	Loop 9	F	135	0	Loop 9	Y	135	0	Loop 9	Y	135	0	Loop 9	N	135	0
	α-Turn 2	Q	136	0	5.84416	α-Turn 2	P	136	0	α-Turn 2	S	136	2.73973	α-Turn 2	S	136	5.33333	Loop 9	N	136	0	Loop 9	S	136	0	α-Turn 2	P	136	0.666667	Loop 9	Y	136	0	α-Turn 2	P	136	0	α-Turn 2	S	136	0.949367	α-Turn 2	P	136	6.90789	Loop 9	Y	136	0
	α-Turn 2	A	137	0	0	α-Turn 2	A	137	0	α-Turn 2	A	137	0.342466	α-Turn 2	A	137	2.33333	Loop 9	Y	137	0	Loop 9	Y	137	0	α-Turn 2	A	137	0.666667	α-Turn 2	K	137	4.57746	α-Turn 2	A	137	0	α-Turn 2	A	137	0	α-Turn 2	A	137	0.986842	α-Turn 2	P	137	0
	α-Turn 2	G	138	0	0	α-Turn 2	G	138	0	α-Turn 2	G	138	0.684932	α-Turn 2	G	138	0.666667	Loop 9	P	138	2.1875	Loop 9	P	138	0	α-Turn 2	G	138	0	α-Turn 2	E	138	2.8169	α-Turn 2	G	138	0	α-Turn 2	G	138	0	α-Turn 2	G	138	0	α-Turn 2	E	138	0
	Loop 9	H	139	0	5.19481	Loop 9	H	139	0	Loop 9	H	139	0.684932	Loop 9	H	139	0.666667	Loop 9	Q	139	6.25	Loop 9	Q	139	0	Loop 9	H	139	0	α-Turn 2	G	139	0	Loop 9	H	139	0	Loop 9	H	139	0.632911	Loop 9	H	139	3.28947	α-Turn 2	G	139	0
	Loop 9	N	140	3.8961	9.74026	Loop 9	N	140	1.69492	Loop 9	S	140	2.39726	Loop 9	S	140	3.66667	α-Turn 2	A	140	0.625	Loop 9	A	140	0	Loop 9	K	140	2.66667	Loop 9	H	140	0.704225	Loop 9	T	140	4.48718	Loop 9	S	140	0.632911	Loop 9	S	140	16.1184	Loop 9	H	140	0
	Loop 9	K	141	2.5974	7.46753	Loop 9	Q	141	0.847458	Loop 9	Q	141	4.79452	Loop 9	Q	141	8.33333	α-Turn 2	H	141	0	Loop 9	H	141	0	Loop 9	Q	141	13.3333	Loop 9	R	141	12.3239	Loop 9	K	141	10.2564	Loop 9	Q	141	6.32911	Loop 9	Q	141	19.4079	Loop 9	K	141	0
	Loop 9	V	142	0	2.5974	Loop 9	V	142	0.847458	Loop 9	V	142	1.36986	Loop 9	V	142	1.33333	α-Turn 2	K	142	0	Loop 9	K	142	0	Loop 9	V	142	0.333333	Loop 9	Q	142	5.28169	Loop 9	V	142	2.24359	Loop 9	V	142	0.949367	Loop 9	V	142	5.59211	Loop 9	Q	142	2.8481
	Loop 9	G	143	0	0.974026	Loop 9	G	143	0	Loop 9	G	143	0.684932	Loop 9	G	143	0	Loop 9	T	143	0.3125	Loop 9	S	143	2.1875	Loop 9	G	143	0	Loop 9	V	143	3.16901	Loop 9	G	143	0	Loop 9	G	143	0	Loop 9	G	143	0	α-Turn 3	L	143	0.632911
	Loop 9	S	144	0	0	Loop 9	T	144	0	Loop 9	T	144	0	Loop 9	S	144	0	Loop 9	Q	144	0.3125	Loop 9	Q	144	3.4375	Loop 9	S	144	0	Loop 9	G	144	0.352113	Loop 9	T	144	0	Loop 9	S	144	0	Loop 9	T	144	0	α-Turn 3	G	144	0.316456
	α-Helix 4	L	145	0	0	α-Helix 4	L	145	0	α-Helix 4	L	145	0	α-Helix 4	L	145	0	Loop 9	V	145	1.25	Loop 9	V	145	1.875	α-Helix 4	L	145	0.333333	Loop 9	S	145	0	α-Helix 4	L	145	0	α-Helix 4	L	145	0	α-Helix 4	L	145	0	α-Turn 3	Q	145	1.26582
	α-Helix 4	Q	146	0	0	α-Helix 4	Q	146	0	α-Helix 4	Q	146	0	α-Helix 4	Q	146	0	Loop 9	P	146	0.625	Loop 9	Q	146	0.3125	α-Helix 4	Q	146	0	α-Helix 4	L	146	0.352113	α-Helix 4	Q	146	0	α-Helix 4	Q	146	0	α-Helix 4	Q	146	0	α-Turn 3	V	146	0
	α-Helix 4	Y	147	0	0.324675	α-Helix 4	H	147	0	α-Helix 4	F	147	0	α-Helix 4	F	147	0	Loop 9	T	147	0	Loop 9	S	147	0	α-Helix 4	Y	147	0	α-Helix 4	Q	147	0	α-Helix 4	Y	147	0	α-Helix 4	Y	147	0	α-Helix 4	Y	147	0	Loop 9	Q	147	0
	α-Helix 4	L	148	0.649351	3.57143	α-Helix 4	L	148	0.423729	α-Helix 4	L	148	0.684932	α-Helix 4	L	148	0	α-Helix 4	L	148	0	α-Helix 4	L	148	0	α-Helix 4	L	148	0	α-Helix 4	F	148	0	α-Helix 4	L	148	0	α-Helix 4	L	148	0	α-Helix 4	L	148	0.657895	Loop 9	T	148	0
	α-Helix 4	A	149	0	0	α-Helix 4	A	149	0	α-Helix 4	A	149	0	α-Helix 4	A	149	0	α-Helix 4	Q	149	0	α-Helix 4	Q	149	0	α-Helix 4	A	149	0	α-Helix 4	L	149	1.40845	α-Helix 4	A	149	0	α-Helix 4	A	149	0	α-Helix 4	A	149	0	α-Helix 4	L	149	0
	α-Helix 4	L	150	0	0	α-Helix 4	L	150	0	α-Helix 4	L	150	0	α-Helix 4	L	150	0	α-Helix 4	F	150	0	α-Helix 4	F	150	0	α-Helix 4	L	150	0	α-Helix 4	A	150	0	α-Helix 4	I	150	0	α-Helix 4	L	150	0	α-Helix 4	L	150	0	α-Helix 4	Q	150	0
	α-Helix 4	A	151	0.324675	0.649351	α-Helix 4	T	151	0	α-Helix 4	K	151	1.36986	α-Helix 4	K	151	0.333333	α-Helix 4	L	151	0.3125	α-Helix 4	L	151	0.3125	α-Helix 4	I	151	0	α-Helix 4	L	151	0	α-Helix 4	S	151	0	α-Helix 4	R	151	1.26582	α-Helix 4	R	151	0.986842	α-Helix 4	F	151	0
	α-Helix 4	A	152	1.2987	0.649351	α-Helix 4	A	152	1.69492	α-Helix 4	A	152	1.0274	α-Helix 4	V	152	1.33333	α-Helix 4	A	152	0	α-Helix 4	A	152	0	α-Helix 4	A	152	0	α-Helix 4	K	152	0.704225	α-Helix 4	A	152	0.320513	α-Helix 4	V	152	0	α-Helix 4	A	152	0	α-Helix 4	L	152	0
	α-Helix 4	L	153	0	0	α-Helix 4	W	153	0	α-Helix 4	L	153	0	α-Helix 4	V	153	0	α-Helix 4	L	153	0	α-Helix 4	L	153	0	α-Helix 4	W	153	0	α-Helix 4	A	153	0.704225	α-Helix 4	L	153	0	α-Helix 4	L	153	0	α-Helix 4	L	153	0	α-Helix 4	A	153	0
	α-Helix 4	I	154	0	0	Loop 10	V	154	0	Loop 10	V	154	0	Loop 10	V	154	0	α-Helix 4	V	154	0	α-Helix 4	K	154	0	Loop 10	V	154	0	α-Helix 4	L	154	0	α-Helix 4	L	154	0	α-Helix 4	V	154	0	Loop 10	V	154	0	α-Helix 4	L	154	0
	Loop 10	K	155	1.2987	0.324675	Loop 10	G	155	0	Loop 10	K	155	1.36986	Loop 10	G	155	0	α-Helix 4	V	155	0	α-Helix 4	A	155	0	Loop 10	G	155	0	Loop 10	I	155	0	Loop 10	K	155	0.320513	Loop 10	G	155	0	Loop 10	G	155	0	α-Helix 4	Q	155	0
	Loop 10	P	156	0	0.324675	Loop 10	V	156	0	Loop 10	V	156	0.684932	Loop 10	K	156	0.333333	α-Helix 4	V	156	0	α-Helix 4	W	156	0	Loop 10	V	156	0	Loop 10	S	156	0	Loop 10	R	156	0.320513	Loop 10	K	156	0.316456	Loop 10	R	156	9.86842	α-Helix 4	A	156	0
	Loop 10	K	157	0	0	Loop 10	K	157	0	Loop 10	K	157	0	Loop 10	V	157	0	α-Helix 4	Q	157	0	α-Helix 4	Q	157	0	Loop 10	Q	157	0	Loop 10	E	157	0.352113	Loop 10	K	157	0	Loop 10	V	157	0	Loop 10	V	157	0	α-Helix 4	V	157	0
	Loop 10	Q	158	2.92208	4.22078	Loop 10	K	158	2.11864	Loop 10	R	158	7.19178	Loop 10	K	158	10	Loop 10	Q	158	1.25	Loop 10	N	158	0	Loop 10	K	158	1.33333	Loop 10	R	158	0	Loop 10	P	158	0	Loop 10	K	158	6.01266	Loop 10	R	158	0	Loop 10	Q	158	0
	Loop 10	I	159	0.324675	0.324675	Loop 10	R	159	0	Loop 10	N	159	0.342466	Loop 10	R	159	0.333333	Loop 10	N	159	0.9375	Loop 10	G	159	0	Loop 10	R	159	0	Loop 10	R	159	1.05634	Loop 10	K	159	0	Loop 10	R	159	0.316456	Loop 10	V	159	0	Loop 10	D	159	0
	Loop 10	K	160	3.57143	6.81818	Loop 10	K	160	0.847458	Loop 10	K	160	1.36986	Loop 10	K	160	5.33333	Loop 10	D	160	0.9375	Loop 10	S	160	0	Loop 10	R	160	1.33333	Loop 10	H	160	0	Loop 10	K	160	0.641026	Loop 10	R	160	0.632911	Loop 10	R	160	0	Loop 10	G	160	0
	Loop 10	P	161	0	0.324675	Loop 10	P	161	0	Loop 10	P	161	1.0274	Loop 10	P	161	0	Loop 10	R	161	4.0625	Loop 10	Q	161	1.5625	Loop 10	P	161	0	Loop 10	R	161	1.76056	Loop 10	P	161	0	Loop 10	P	161	5.06329	Loop 10	P	161	0	Loop 10	I	161	0
	Loop 10	P	162	3.57143	10.0649	Loop 10	P	162	0.847458	Loop 10	P	162	5.13699	Loop 10	P	162	3	Loop 10	S	162	0.625	Loop 10	G	162	0.3125	Loop 10	P	162	1.66667	Loop 10	P	162	0	Loop 10	P	162	0.641026	Loop 10	P	162	4.43038	Loop 10	P	162	0	Loop 10	R	162	0.949367
	Loop 10	L	163	0	0	Loop 10	L	163	0	Loop 10	L	163	1.36986	Loop 10	L	163	0.333333	Loop 10	Q	163	8.75	Loop 10	K	163	1.5625	Loop 10	L	163	0.333333	Loop 10	P	163	1.40845	Loop 10	L	163	0	Loop 10	L	163	0	Loop 10	F	163	0	Loop 10	R	163	0.316456
	Loop 10	P	164	0	0	Loop 10	P	164	0	Loop 10	P	164	0	Loop 10	P	164	0	Loop 10	R	164	9.375	Loop 10	G	164	0.3125	Loop 10	P	164	0	Loop 10	L	164	0	Loop 10	P	164	0	Loop 10	P	164	0	Loop 10	P	164	0	Loop 10	N	164	4.74684
	Loop 10	S	165	0	0.324675	Loop 10	S	165	0	Loop 10	S	165	0.342466	Loop 10	S	165	0	Loop 10	D	165	3.4375	Loop 10	P	165	3.125	Loop 10	S	165	0	Loop 10	P	165	0	Loop 10	S	165	0	Loop 10	S	165	0	Loop 10	S	165	0	Loop 10	R	165	11.7089
	α-Helix 5	V	166	0	0	α-Helix 5	V	166	0.423729	α-Helix 5	V	166	0	α-Helix 5	V	166	1	Loop 10	S	166	0	Loop 10	S	166	0	α-Helix 5	V	166	0	Loop 10	S	166	0	α-Helix 5	V	166	0	α-Helix 5	V	166	0	α-Helix 5	V	166	0	Loop 10	P	166	6.32911
	α-Helix 5	R	167	8.44156	13.961	α-Helix 5	T	167	5.9322	α-Helix 5	Q	167	13.0137	α-Helix 5	Q	167	13	Loop 10	T	167	0	Loop 10	R	167	0	α-Helix 5	T	167	10	α-Helix 5	V	167	0	α-Helix 5	S	167	2.24359	α-Helix 5	Q	167	14.557	α-Helix 5	Q	167	28.9474	Loop 10	K	167	0
	α-Helix 5	K	168	6.49351	12.013	α-Helix 5	K	168	1.69492	α-Helix 5	K	168	8.21918	α-Helix 5	I	168	10	Loop 10	T	168	0	Loop 10	K	168	0	α-Helix 5	K	168	11	α-Helix 5	A	168	0.352113	α-Helix 5	K	168	7.69231	α-Helix 5	V	168	5.06329	α-Helix 5	K	168	2.96053	Loop 10	R	168	0
	α-Helix 5	L	169	0	2.5974	α-Helix 5	L	169	0	α-Helix 5	L	169	0.342466	α-Helix 5	L	169	0.666667	α-Helix 5	R	169	0	α-Helix 5	Q	169	0	α-Helix 5	L	169	0.333333	α-Helix 5	K	169	5.98592	α-Helix 5	L	169	0.641026	α-Helix 5	L	169	1.26582	α-Helix 5	L	169	0.328947	Loop 10	A	169	0
	α-Helix 5	T	170	10.3896	14.9351	α-Helix 5	T	170	13.5593	α-Helix 5	T	170	14.726	α-Helix 5	T	170	29.6667	α-Helix 5	K	170	0.9375	α-Helix 5	R	170	5.3125	α-Helix 5	T	170	6	α-Helix 5	L	170	1.40845	α-Helix 5	A	170	11.5385	α-Helix 5	T	170	26.2658	α-Helix 5	A	170	40.1316	α-Helix 5	K	170	0
	Loop 11	E	171	27.2727	26.6234	Loop 11	E	171	36.0169	Loop 11	E	171	60.9589	Loop 11	Q	171	57.6667	α-Helix 5	Q	171	14.375	α-Helix 5	G	171	0.3125	Loop 11	E	171	42.6667	α-Helix 5	T	171	10.5634	Loop 11	E	171	38.141	Loop 11	E	171	61.7089	Loop 11	A	171	62.8289	α-Helix 5	A	171	0
	Loop 11	D	172	52.5974	72.7273	Loop 11	D	172	83.4746	Loop 11	N	172	93.4932	Loop 11	D	172	82	α-Helix 5	R	172	0	α-Helix 5	G	172	0	Loop 11	D	172	72.6667	Loop 11	E	172	71.4789	Loop 11	D	172	53.5256	Loop 11	D	172	79.7468	Loop 11	D	172	98.6842	α-Helix 5	R	172	3.48101
																		α-Helix 5	R	173	15.9375	Loop 11	N	173	16.25					Loop 11	D	173	88.3803													α-Helix 5	M	173	0.316456
																		Loop 11	R	174	33.125																									α-Helix 5	V	174	3.79747
																		Loop 11	D	175	59.6875																									Loop 11	R	175	29.1139
																																														Loop 11	N	176	42.4051

[truncated: 12 more columns]

## Sheet: 21 Interactions A3G1-Vif
	Table S21: Interactions of A3G1 on Vif by Amino Acid
	Hs3G1 Interactions									Aon3G1 Interactions				Pt3G1 Interactions						Gg3G1 Interactions					Cba3G1 Interactions				Cpy23G1 Interactions					Mm3G1 Interactions				CryoEM A3G1 Interactions
	Secondary Structure	Amino Acid	Number	Hs3G = HIV-1M_NL4-3 Percent (Per Amino Acid) [308]	Hs3G = HIV-1N_DJO0131 Percent (Per Amino Acid) [284]	Hs3G = HIV-1O_BCF06 Percent (Per Amino Acid) [304]	Hs3G = HIV-1P_RBF168 Percent (Per Amino Acid) [304]	Hs3G = HIV-2_NNVA Percent (Per Amino Acid) [276]	Hs3G = HIV-2_NWK08 Percent (Per Amino Acid) [288]	Secondary Structure	Amino Acid	Number	Aon3G = HIV-1M_NL4-3 Percent (Per Amino Acid) [272]	Secondary Structure	Amino Acid	Number	Pt3G = SIVcpzEK505 Percent (Per Amino Acid) [304]	Pt3G = SIVcpzGAB1 Percent (Per Amino Acid) [308]	Pt3G = SIVcpzMB897 Percent (Per Amino Acid) [312]	Secondary Structure	Amino Acid	Number	Gg3G = SIVgor-BPID1 Percent (Per Amino Acid) [280]	Gg3G = SIVgorCP684con Percent (Per Amino Acid) [292]	Secondary Structure	Amino Acid	Number	Cba3G = SIVsmSL92b Percent (Per Amino Acid) [312]	Secondary Structure	Amino Acid	Number	Cpy23G1 = SIVagmVer_VSAM0001 Percent (Per Amino Acid) [296]	Cpy23G1 = SIVagmVer-TYO1 Percent (Per Amino Acid) [304]	Secondary Structure	Amino Acid	Number	Mm3G1 = SIVmac239 Percent (Per Amino Acid) [304]	Secondary Structure	Amino Acid	Number	A3G1 = 8E40, 8CX0, 8CX1, 8CX2, 8H0I, 8J62
	N-term Linker	M	1	0	0	0	0	0	0	N-term Linker	M	1	0	N-term Linker	M	1	0	0	0	N-term Linker	M	1	0	0	N-term Linker	M	1	0	N-term Linker	M	1	0	0	N-term Linker	M	1	0	N-term Linker	M	1	0
	N-term Linker	K	2	0	0	0	0	0	0	N-term Linker	K	2	0	N-term Linker	K	2	0	0	0	N-term Linker	T	2	0	0	N-term Linker	V	2	0	N-term Linker	K	2	0	0	N-term Linker	N	2	0	N-term Linker	K	2	0
	N-term Linker	P	3	0	0	0	0	0	0	N-term Linker	P	3	0	N-term Linker	P	3	0	0	0	N-term Linker	S	3	0	0	N-term Linker	E	3	0	N-term Linker	P	3	0	0	N-term Linker	P	3	0	N-term Linker	P	3	0
	N-term Linker	H	4	0	0	0	0	0	0	N-term Linker	Q	4	0	N-term Linker	Q	4	0	0	0	N-term Linker	Q	4	0	0	N-term Linker	P	4	0	N-term Linker	Q	4	0	0	N-term Linker	Q	4	0	N-term Linker	H	4	0
	α-Turn	F	5	0	0	0	0	0	0	α-Turn	T	5	0	α-Turn	F	5	0	0	0	α-Turn	F	5	0	0	N-term Linker	M	5	0	α-Turn	I	5	0	0	α-Turn	I	5	0	α-Turn	F	5	0
	α-Turn	R	6	0	0	0	0	0	0	α-Turn	R	6	0	α-Turn	R	6	0	0	0	α-Turn	R	6	0	0	N-term Linker	K	6	0	α-Turn	R	6	0	0	α-Turn	R	6	0	α-Turn	R	6	0
	α-Turn	N	7	0	0	0	0	0	0	α-Turn	N	7	0	α-Turn	N	7	0	0	0	α-Turn	N	7	0	0	α-Helix 1	T	7	0	α-Turn	N	7	0	0	α-Turn	N	7	0	α-Turn	N	7	0
	α-Turn	T	8	0	0	0	0	0	0	α-Turn	T	8	0	α-Turn	P	8	0	0	0	α-Turn	T	8	0	0	α-Helix 1	G	8	0	α-Turn	M	8	0	0	α-Turn	M	8	0	α-Turn	T	8	0
	N-term Linker	V	9	0	0	0	0	0	0	N-term Linker	V	9	0	N-term Linker	V	9	0	0	0	N-term Linker	V	9	0	0	α-Helix 1	I	9	0	N-term Linker	V	9	0	0	N-term Linker	V	9	0	N-term Linker	V	9	0
	N-term Linker	E	10	0	0	0	0	0	0	N-term Linker	V	10	0	N-term Linker	E	10	0	0	0	N-term Linker	E	10	0	0	α-Helix 1	F	10	0	N-term Linker	E	10	0	0	N-term Linker	E	10	0	N-term Linker	E	10	0
	N-term Linker	R	11	0	0	0	0	0	0	N-term Linker	R	11	0	N-term Linker	R	11	0	0	0	N-term Linker	R	11	0	0	α-Helix 1	V	11	0	N-term Linker	R	11	0	0	N-term Linker	P	11	0	N-term Linker	R	11	0
	N-term Linker	M	12	0	0	0	0	0	0	N-term Linker	M	12	0	N-term Linker	M	12	0	0	0	N-term Linker	M	12	0	0	α-Helix 1	S	12	0	N-term Linker	M	12	0	0	N-term Linker	M	12	0	N-term Linker	M	12	0
	N-term Linker	Y	13	0	0	0	0	0	0	N-term Linker	D	13	0	N-term Linker	Y	13	0	0	0	N-term Linker	Y	13	0	0	α-Helix 1	N	13	0	N-term Linker	K	13	0	0	N-term Linker	D	13	0	N-term Linker	Y	13	0
	α-Helix 1	R	14	0	0	0	0	0	0.347222	α-Helix 1	P	14	0	α-Helix 1	Q	14	0	0	0	α-Helix 1	R	14	0	0	α-Helix 1	F	14	0	α-Helix 1	P	14	0	0	α-Helix 1	P	14	0	α-Helix 1	R	14	0
	α-Helix 1	D	15	0	0	0	0	0	0	α-Helix 1	D	15	0	α-Helix 1	D	15	0	0	0	α-Helix 1	D	15	0	0	Loop 1	N	15	0	α-Helix 1	G	15	0	0	α-Helix 1	R	15	0	α-Helix 1	D	15	0
	α-Helix 1	T	16	0	0	0	0	0	0	α-Helix 1	T	16	0	α-Helix 1	T	16	0	0	0	α-Helix 1	T	16	0	0	Loop 1	N	16	0	α-Helix 1	I	16	0	0	α-Helix 1	T	16	0	α-Helix 1	T	16	0
	α-Helix 1	F	17	0	0	0	0	0	0	α-Helix 1	F	17	0	α-Helix 1	F	17	0	0	0	α-Helix 1	F	17	0	0	Loop 1	K	17	11.2179	α-Helix 1	F	17	0	0	α-Helix 1	F	17	0	α-Helix 1	F	17	0
	α-Helix 1	S	18	0	0	0	0	0	0	α-Helix 1	F	18	0	α-Helix 1	S	18	0	0	0	α-Helix 1	S	18	0	0	Loop 1	P	18	4.48718	α-Helix 1	V	18	0	0	α-Helix 1	V	18	0	α-Helix 1	S	18	0
	α-Helix 1	Y	19	0	0.352113	0.657895	0	1.08696	0.347222	α-Helix 1	Y	19	0	α-Helix 1	D	19	0.362319	0	0	α-Helix 1	Y	19	0	0	Loop 1	I	19	19.2308	α-Helix 1	Y	19	0.337838	1	α-Helix 1	S	19	0	α-Helix 1	Y	19	0
	α-Helix 1	N	20	0	0	0	0	0	0	α-Helix 1	N	20	0.367647	α-Helix 1	N	20	0	0	0	α-Helix 1	N	20	0	0	Loop 1	L	20	1.92308	α-Helix 1	Y	20	0	0.666667	α-Helix 1	N	20	0	α-Helix 1	N	20	0
	α-Helix 1	F	21	0	0	0	0	0	0	α-Helix 1	F	21	0	α-Helix 1	F	21	0	0	0	α-Helix 1	F	21	0	0	Loop 1	S	21	17.3077	α-Helix 1	F	21	0	0	α-Helix 1	F	21	0	α-Helix 1	F	21	0
	Loop 1	Y	22	0	0	1.31579	0	0.724638	1.04167	Loop 1	Y	22	0.367647	Loop 1	Y	22	0	0	0	Loop 1	N	22	0	0	Loop 1	G	22	7.69231	Loop 1	N	22	0	0	Loop 1	N	22	0	Loop 1	Y	22	0
	Loop 1	N	23	0	0	0	0	0	0	Loop 1	N	23	0	Loop 1	N	23	0	0	0	Loop 1	N	23	0	0	Loop 1	R	23	1.28205	Loop 1	N	23	0	0	Loop 1	N	23	0	Loop 1	N	23	0
	Loop 1	R	24	2.5974	4.57746	9.86842	6.57895	6.88406	8.33333	Loop 1	R	24	12.8676	Loop 1	R	24	7.24638	3.8961	2.5641	Loop 1	R	24	3.21429	4.10959	Loop 1	N	24	15.3846	Loop 1	R	24	11.1486	21.3333	Loop 1	R	24	8.10811	Loop 1	R	24	0
	Loop 1	P	25	2.27273	1.76056	4.93421	2.30263	2.89855	3.47222	Loop 1	P	25	3.30882	Loop 1	P	25	3.98551	3.8961	0	Loop 1	P	25	0.714286	1.71233	β-Sheet 1	T	25	0	Loop 1	P	25	1.35135	3	Loop 1	P	25	9.12162	Loop 1	P	25	0
	Loop 1	I	26	20.1299	26.7606	26.9737	21.7105	21.0145	27.4306	Loop 1	I	26	40.4412	Loop 1	I	26	28.9855	31.1688	21.7949	Loop 1	I	26	22.1429	23.9726	β-Sheet 1	V	26	0	Loop 1	I	26	30.7432	44.6667	Loop 1	I	26	35.473	Loop 1	I	26	0
	Loop 1	L	27	5.19481	10.9155	15.1316	4.27632	8.69565	6.59722	Loop 1	L	27	14.7059	Loop 1	L	27	12.6812	18.5065	7.69231	Loop 1	L	27	10.7143	13.0137	β-Sheet 1	W	27	0	Loop 1	L	27	3.71622	10	Loop 1	L	27	5.40541	Loop 1	L	27	0
	Loop 1	S	28	14.2857	23.2394	27.3026	14.1447	15.2174	30.5556	Loop 1	S	28	36.0294	Loop 1	S	28	26.4493	27.2727	18.9103	Loop 1	S	28	10	17.4658	β-Sheet 1	L	28	0	Loop 1	S	28	29.7297	41.3333	Loop 1	S	28	26.0135	Loop 1	S	28	0
	Loop 1	R	29	15.2597	17.6056	16.7763	9.21053	12.3188	22.2222	Loop 1	H	29	34.9265	Loop 1	R	29	31.1594	25.6494	23.7179	Loop 1	R	29	7.14286	13.0137	β-Sheet 1	C	29	0	Loop 1	G	29	15.2027	15	Loop 1	G	29	8.78378	Loop 1	R	29	0
	Loop 1	R	30	6.16883	6.33803	8.88158	1.64474	2.53623	4.16667	Loop 1	R	30	11.0294	Loop 1	R	30	2.89855	2.27273	0	Loop 1	R	30	2.14286	4.79452	β-Sheet 1	C	30	0	Loop 1	R	30	8.44595	6	Loop 1	L	30	0.337838	Loop 1	R	30	0
	Loop 1	N	31	13.961	16.9014	14.4737	8.88158	7.6087	13.1944	Loop 1	N	31	12.8676	Loop 1	N	31	9.42029	5.84416	3.84615	Loop 1	N	31	9.28571	7.19178	β-Sheet 1	E	31	0	Loop 1	N	31	10.473	9	Loop 1	N	31	14.8649	Loop 1	N	31	0
	β-Sheet 1	T	32	0.649351	0	0.657895	0	0	0	β-Sheet 1	I	32	4.04412	β-Sheet 1	T	32	0.724638	0	0	β-Sheet 1	T	32	0	0	β-Sheet 1	V	32	0	β-Sheet 1	T	32	0	0.333333	β-Sheet 1	T	32	0	β-Sheet 1	T	32	0
	β-Sheet 1	V	33	0	0	0	0	0	0	β-Sheet 1	I	33	0.367647	β-Sheet 1	V	33	0	0	0	β-Sheet 1	V	33	0	0	β-Sheet 1	K	33	0	β-Sheet 1	V	33	0	0	β-Sheet 1	V	33	0	β-Sheet 1	V	33	0
	β-Sheet 1	W	34	0	0	0	0	0	0	β-Sheet 1	W	34	0	β-Sheet 1	W	34	0	0	0	β-Sheet 1	W	34	0	0	β-Sheet 1	T	34	0	β-Sheet 1	W	34	0	0	β-Sheet 1	W	34	0	β-Sheet 1	W	34	0
	β-Sheet 1	L	35	0	0	0	0	0	0	β-Sheet 1	L	35	0	β-Sheet 1	L	35	0	0	0	β-Sheet 1	L	35	0	0	Loop 2	K	35	0	β-Sheet 1	L	35	0	0	β-Sheet 1	L	35	0	β-Sheet 1	L	35	0
	β-Sheet 1	C	36	0	0	0	0	0	0	β-Sheet 1	C	36	0	β-Sheet 1	C	36	0	0	0	β-Sheet 1	C	36	0	0	Loop 2	D	36	0	β-Sheet 1	C	36	0	0	β-Sheet 1	C	36	0	β-Sheet 1	C	36	0
	β-Sheet 1	Y	37	0	0	0	0	0	0	β-Sheet 1	Y	37	0	β-Sheet 1	Y	37	0	0	0	β-Sheet 1	Y	37	0	0	Loop 2	P	37	0	β-Sheet 1	Y	37	0	0	β-Sheet 1	C	37	0	β-Sheet 1	Y	37	0
	β-Sheet 1	E	38	0	0	0	0	0	0	β-Sheet 1	E	38	0	β-Sheet 1	E	38	0	0	0	β-Sheet 1	E	38	0	0	Loop 2	S	38	0	β-Sheet 1	E	38	0	0	β-Sheet 1	E	38	0	β-Sheet 1	E	38	0
	β-Sheet 1	V	39	0	0	0	0	0	0	β-Sheet 1	V	39	0	β-Sheet 1	V	39	0	0	0	β-Sheet 1	V	39	0	0	Loop 2	G	39	0	β-Sheet 1	V	39	0	0	β-Sheet 1	V	39	0	β-Sheet 1	V	39	0
	β-Sheet 1	K	40	0	0	0	0	0	0	Loop 2	K	40	0	β-Sheet 1	K	40	0	0	0	β-Sheet 1	K	40	0	0	Loop 2	P	40	0	Loop 2	K	40	0	0	Loop 2	K	40	0	β-Sheet 1	K	40	0
	Loop 2	T	41	0	0	0	0	0	0	Loop 2	M	41	0	Loop 2	T	41	0	0	0	Loop 2	T	41	0	0	Loop 2	P	41	0	Loop 2	T	41	0	0	Loop 2	T	41	0	Loop 2	T	41	0
	Loop 2	K	42	0	0	0	0	0	0	Loop 2	K	42	0	Loop 2	K	42	0	0	0	Loop 2	K	42	0	0	Loop 2	L	42	0	Loop 2	K	42	0	0	Loop 2	K	42	0	Loop 2	K	42	0
	Loop 2	G	43	0	0	0	0	0	0	Loop 2	T	43	0	Loop 2	G	43	0	0	0	Loop 2	D	43	0	0	β-Sheet 2	D	43	0	Loop 2	D	43	0	0	Loop 2	D	43	0	Loop 2	G	43	0
	Loop 2	P	44	0	0	0	0	0	0	Loop 2	N	44	0	Loop 2	P	44	0	0	0	Loop 2	P	44	0	0	β-Sheet 2	A	44	0	Loop 2	P	44	0	0	Loop 2	P	44	0	Loop 2	P	44	0
	Loop 2	S	45	0	0	0	0	0	0	Loop 2	D	45	0	Loop 2	S	45	0	0	0	Loop 2	S	45	0	0	β-Sheet 2	K	45	0	Loop 2	S	45	0	0	Loop 2	S	45	0	Loop 2	S	45	0
	Loop 2	R	46	0	0	0	0	0	0	Loop 2	L	46	0	Loop 2	R	46	0	0	0	Loop 2	R	46	0	0	β-Sheet 2	I	46	0	Loop 2	G	46	0	0	Loop 2	G	46	0	Loop 2	R	46	0
	Loop 2	P	47	0	0	0	0	0	0	Loop 2	S	47	0	Loop 2	P	47	0	0	0	Loop 2	P	47	0	0	β-Sheet 2	F	47	0	Loop 2	P	47	0	0	Loop 2	P	47	0	Loop 2	P	47	0
	Loop 2	P	48	0	0	0	0	0	0	Loop 2	R	48	0	Loop 2	P	48	0	0	0	Loop 2	P	48	0	0	β-Sheet 2	R	48	0	Loop 2	P	48	0	0	Loop 2	P	48	0	Loop 2	P	48	0
	Loop 2	L	49	0	0	0	0	0	0	Loop 2	P	49	0	Loop 2	L	49	0	0	0	Loop 2	L	49	0	0	β-Sheet 2	G	49	0	β-Sheet 2	L	49	0	0	β-Sheet 2	L	49	0	Loop 2	L	49	0
	β-Sheet 2	D	50	0	0	0	0	0	0	Loop 2	P	50	0	Loop 2	D	50	0	0	0	Loop 2	D	50	0	0	β-Sheet 2	K	50	2.88462	β-Sheet 2	D	50	0	0	β-Sheet 2	D	50	0	β-Sheet 2	D	50	0
	β-Sheet 2	A	51	0	0	0	0	0	0	β-Sheet 2	L	51	0	β-Sheet 2	A	51	0	0	0	β-Sheet 2	A	51	0	0	Loop 3	V	51	14.4231	β-Sheet 2	A	51	0	0	β-Sheet 2	A	51	0	β-Sheet 2	A	51	0
	β-Sheet 2	K	52	0	0	0	0	0	0	β-Sheet 2	V	52	0	β-Sheet 2	K	52	0	0	0	β-Sheet 2	K	52	0	0	Loop 3	Y	52	37.5	β-Sheet 2	N	52	0	0	β-Sheet 2	K	52	0	β-Sheet 2	K	52	0
	β-Sheet 2	I	53	0	0	0	0	0	0	β-Sheet 2	A	53	0	β-Sheet 2	I	53	0	0	0	β-Sheet 2	I	53	0	0	Loop 3	S	53	29.8077	β-Sheet 2	I	53	0	0	β-Sheet 2	I	53	0	β-Sheet 2	I	53	0
	β-Sheet 2	F	54	0	0	0	0	0	0	β-Sheet 2	K	54	0	β-Sheet 2	F	54	0	0	0	β-Sheet 2	F	54	0	0	Loop 3	K	54	12.5	β-Sheet 2	F	54	0	0	β-Sheet 2	F	54	0	β-Sheet 2	F	54	0
	β-Sheet 2	R	55	0	0	0	0	0	0	β-Sheet 2	T	55	0	β-Sheet 2	R	55	0	0	0	β-Sheet 2	R	55	0	0	Loop 3	A	55	4.16667	β-Sheet 2	Q	55	0	0	β-Sheet 2	Q	55	0	β-Sheet 2	R	55	0
	β-Sheet 2	G	56	0	0	0	0	0	0	β-Sheet 2	F	56	0	β-Sheet 2	G	56	0	0	0	β-Sheet 2	G	56	0	0	Loop 3	K	56	3.20513	β-Sheet 2	G	56	0	0	β-Sheet 2	G	56	0	β-Sheet 2	G	56	0
	β-Sheet 2	Q	57	4.22078	6.69014	3.94737	2.63158	0	2.08333	β-Sheet 2	Q	57	0	β-Sheet 2	Q	57	3.62319	3.24675	1.28205	β-Sheet 2	Q	57	1.42857	0.342466	Loop 3	Y	57	0.641026	β-Sheet 2	E	57	0.337838	1	β-Sheet 2	K	57	9.12162	β-Sheet 2	Q	57	0
	Loop 3	V	58	11.6883	10.5634	15.4605	9.86842	5.07246	14.2361	Loop 3	G	58	0	Loop 3	V	58	9.42029	9.74026	2.88462	Loop 3	V	58	3.21429	8.21918	Loop 3	H	58	0	Loop 3	L	58	9.12162	12.6667	Loop 3	V	58	1.01351	Loop 3	V	58	33.3333
	Loop 3	Y	59	60.0649	59.1549	57.2368	45.7237	46.7391	51.0417	Loop 3	Q	59	5.14706	Loop 3	Y	59	72.8261	71.7532	65.7051	Loop 3	Y	59	55	66.7808	α-Helix 2	P	59	0	Loop 3	Y	59	19.9324	22.6667	Loop 3	Y	59	61.4865	Loop 3	Y	59	50
	Loop 3	S	60	30.1948	32.3944	29.6053	22.0395	26.8116	33.6806	Loop 3	V	60	21.3235	Loop 3	S	60	14.1304	14.9351	13.141	Loop 3	S	60	12.1429	11.6438	α-Helix 2	E	60	0	Loop 3	P	60	27.7027	19.3333	Loop 3	S	60	11.8243	Loop 3	S	60	0
	Loop 3	E	61	15.9091	21.1268	12.5	13.1579	19.9275	23.9583	Loop 3	Y	61	55.5147	Loop 3	K	61	14.1304	18.1818	15.3846	Loop 3	E	61	15.7143	18.4932	α-Helix 2	M	61	0.961538	Loop 3	E	61	16.8919	7.33333	Loop 3	K	61	24.3243	Loop 3	E	61	0
	α-Helix 2	L	62	17.2078	24.2958	22.6974	20.7237	17.7536	22.2222	α-Helix 2	S	62	21.3235	α-Helix 2	L	62	26.087	28.2468	30.4487	α-Helix 2	F	62	19.6429	25.6849	α-Helix 2	R	62	0	α-Helix 2	A	62	5.06757	1.66667	α-Helix 2	A	62	11.8243	α-Helix 2	L	62	16.6667
	α-Helix 2	K	63	8.76623	10.5634	11.8421	7.89474	9.05797	6.59722	α-Helix 2	K	63	15.0735	α-Helix 2	K	63	4.34783	6.16883	3.20513	α-Helix 2	K	63	3.92857	7.19178	α-Helix 2	F	63	0	α-Helix 2	K	63	3.71622	0.666667	α-Helix 2	K	63	9.12162	α-Helix 2	K	63	0
	α-Helix 2	Y	64	1.62338	1.76056	3.61842	0	1.81159	2.77778	α-Helix 2	P	64	18.3824	α-Helix 2	Y	64	1.44928	0.974026	1.92308	α-Helix 2	Y	64	3.57143	0	α-Helix 2	L	64	0	α-Helix 2	D	64	0	0	α-Helix 2	Y	64	1.68919	α-Helix 2	Y	64	0
	α-Helix 2	H	65	1.2987	0	2.30263	0	0.362319	3.47222	α-Helix 2	Q	65	1.83824	α-Helix 2	H	65	1.44928	2.92208	0.320513	α-Helix 2	H	65	1.42857	2.73973	α-Helix 2	R	65	0	α-Helix 2	H	65	1.35135	2.33333	α-Helix 2	H	65	0	α-Helix 2	H	65	33.3333
	α-Helix 2	P	66	0	0	0	0	0	0	α-Helix 2	H	66	1.47059	α-Helix 2	P	66	0	0	0	α-Helix 2	P	66	0	0	α-Helix 2	W	66	0	α-Helix 2	P	66	0	0	α-Helix 2	P	66	0	α-Helix 2	P	66	0
	α-Helix 2	E	67	0	0	0	0	0	0	α-Helix 2	H	67	11.3971	α-Helix 2	E	67	0	0	0	α-Helix 2	E	67	0	0	α-Helix 2	F	67	0	α-Helix 2	E	67	0	0	α-Helix 2	E	67	0	α-Helix 2	E	67	0
	α-Helix 2	M	68	0.324675	0.704225	1.31579	0	2.89855	0.694444	α-Helix 2	P	68	0	α-Helix 2	M	68	0	0	0	α-Helix 2	M	68	0	0.684932	α-Helix 2	L	68	0	α-Helix 2	M	68	1.68919	0.333333	α-Helix 2	M	68	3.04054	α-Helix 2	M	68	0
	α-Helix 2	R	69	0	0	0.986842	0	0	0	α-Helix 2	E	69	0	α-Helix 2	R	69	0	0	0	α-Helix 2	R	69	0	0	α-Helix 2	K	69	0	α-Helix 2	K	69	0	0	α-Helix 2	R	69	0	α-Helix 2	R	69	0
	α-Helix 2	F	70	0	0	0	0	0	0	α-Helix 2	M	70	0.735294	α-Helix 2	F	70	0	0	0	α-Helix 2	F	70	0	0	α-Helix 2	W	70	0	α-Helix 2	F	70	0	0	α-Helix 2	F	70	0	α-Helix 2	F	70	0
	α-Helix 2	F	71	0.649351	0.704225	0.657895	0	2.89855	1.04167	α-Helix 2	R	71	0.367647	α-Helix 2	F	71	0	0.324675	0	α-Helix 2	F	71	0	1.0274	α-Helix 2	R	71	0	α-Helix 2	L	71	0.675676	0	α-Helix 2	L	71	0	α-Helix 2	F	71	0
	α-Helix 2	H	72	0	0.352113	1.31579	0	1.81159	0	α-Helix 2	F	72	0	α-Helix 2	H	72	0	0	0	α-Helix 2	H	72	0	0	α-Helix 2	Q	72	0	α-Helix 2	H	72	0	0	α-Helix 2	R	72	0	α-Helix 2	H	72	0
	α-Helix 2	W	73	0	0	0	0	0	0	α-Helix 2	L	73	0	α-Helix 2	W	73	0	0	0	α-Helix 2	W	73	0	0	α-Helix 2	L	73	0	α-Helix 2	W	73	0	0	α-Helix 2	W	73	0	α-Helix 2	W	73	0
	α-Helix 2	F	74	0	0	0	0	0	0	α-Helix 2	H	74	0	α-Helix 2	F	74	0	0	0	α-Helix 2	F	74	0	0	Loop 4	H	74	0	α-Helix 2	F	74	0	0	α-Helix 2	F	74	0	α-Helix 2	F	74	0
	α-Helix 2	S	75	0	0	0	0	2.53623	0.694444	α-Helix 2	W	75	0	α-Helix 2	S	75	0	0	0	α-Helix 2	S	75	0	0	Loop 4	R	75	0	α-Helix 2	R	75	1.35135	0	α-Helix 2	H	75	0.337838	α-Helix 2	S	75	0
	α-Helix 2	K	76	0	0	0	0	0	0	α-Helix 2	F	76	0	α-Helix 2	K	76	0	0	0	α-Helix 2	K	76	0	0	Loop 4	D	76	0	α-Helix 2	K	76	0	0	α-Helix 2	K	76	0	α-Helix 2	K	76	0
	α-Helix 2	W	77	0	0	0	0	0	0	α-Helix 2	R	77	0	α-Helix 2	W	77	0	0	0	α-Helix 2	W	77	0	0	Loop 4	Q	77	0	α-Helix 2	W	77	0	0	α-Helix 2	W	77	0	α-Helix 2	W	77	0
	α-Helix 2	R	78	0	0	0	0	1.08696	0	α-Helix 2	K	78	0	α-Helix 2	R	78	0	0	0	α-Helix 2	R	78	0	0	Loop 4	E	78	0	α-Helix 2	R	78	0	0	α-Helix 2	R	78	0	α-Helix 2	R	78	0
	α-Helix 2	K	79	0	0	0	0	0	0.347222	α-Helix 2	W	79	0	α-Helix 2	K	79	0	0	0	α-Helix 2	K	79	0	0	Loop 4	Y	79	0	α-Helix 2	Q	79	0	0	α-Helix 2	Q	79	0	α-Helix 2	K	79	0
	α-Helix 2	L	80	0	0	0	0	0	0	α-Helix 2	K	80	0	α-Helix 2	L	80	0	0	0	α-Helix 2	L	80	0	0	β-Sheet 3	E	80	0	α-Helix 2	L	80	0	0	α-Helix 2	L	80	0	α-Helix 2	L	80	0
	Loop 4	H	81	0	0	0	0	0	0	Loop 4	L	81	0	Loop 4	H	81	0	0	0	Loop 4	H	81	0	0	β-Sheet 3	V	81	0	Loop 4	H	81	0	0	Loop 4	H	81	0	Loop 4	H	81	0
	Loop 4	R	82	0	0	0	0	0	0	Loop 4	H	82	0	Loop 4	R	82	0	0	0	Loop 4	R	82	0	0	β-Sheet 3	T	82	0	Loop 4	R	82	0	0	Loop 4	H	82	0	Loop 4	R	82	0
	Loop 4	D	83	0	0	0	0	0	0	Loop 4	S	83	0	Loop 4	D	83	0	0	0	Loop 4	D	83	0	0	β-Sheet 3	W	83	0	Loop 4	D	83	0	0	Loop 4	D	83	0	Loop 4	D	83	0
	Loop 4	Q	84	0	0	0	0	0	0	Loop 4	D	84	0	Loop 4	Q	84	0	0	0	Loop 4	Q	84	0	0	β-Sheet 3	Y	84	0	Loop 4	Q	84	0	0	Loop 4	Q	84	0	Loop 4	Q	84	0
	Loop 4	E	85	0	0	0	0	0	0	Loop 4	Q	85	0	Loop 4	E	85	0	0	0	Loop 4	E	85	0	0	β-Sheet 3	V	85	0	Loop 4	E	85	0	0	Loop 4	E	85	0	Loop 4	E	85	0
	β-Sheet 3	Y	86	0	0	0	0	0	0	β-Sheet 3	E	86	0	β-Sheet 3	Y	86	0	0	0	β-Sheet 3	Y	86	0	0	Loop 5	S	86	0	β-Sheet 3	Y	86	0	0	β-Sheet 3	Y	86	0	β-Sheet 3	Y	86	0
	β-Sheet 3	E	87	0	0	0	0	0	0	β-Sheet 3	Y	87	0	β-Sheet 3	E	87	0	0	0	β-Sheet 3	E	87	0	0	Loop 5	W	87	0	β-Sheet 3	E	87	0	0	β-Sheet 3	K	87	0	β-Sheet 3	E	87	0
	β-Sheet 3	V	88	0	0	0	0	0	0	β-Sheet 3	E	88	0	β-Sheet 3	V	88	0	0	0	β-Sheet 3	V	88	0	0	Loop 5	S	88	0	β-Sheet 3	V	88	0	0	β-Sheet 3	V	88	0	β-Sheet 3	V	88	0
	β-Sheet 3	T	89	0	0	0	0	0	0	β-Sheet 3	V	89	0	β-Sheet 3	T	89	0	0	0	β-Sheet 3	T	89	0	0	Loop 5	P	89	0	β-Sheet 3	T	89	0	0	β-Sheet 3	T	89	0	β-Sheet 3	T	89	0
	β-Sheet 3	W	90	0	0	0	0	0	0	β-Sheet 3	T	90	0	β-Sheet 3	W	90	0	0	0	β-Sheet 3	W	90	0	0	Loop 5	C	90	4.16667	β-Sheet 3	W	90	0	0	β-Sheet 3	W	90	0	β-Sheet 3	W	90	0
	β-Sheet 3	Y	91	0	0	0	0	0	0	β-Sheet 3	W	91	0	β-Sheet 3	Y	91	0	0	0	β-Sheet 3	Y	91	0	0	α-Helix 3	T	91	19.2308	β-Sheet 3	Y	91	0	0	β-Sheet 3	Y	91	0	β-Sheet 3	Y	91	0
	β-Sheet 3	I	92	0	0	0	0	0	0	β-Sheet 3	F	92	0	β-Sheet 3	I	92	0	0	0	β-Sheet 3	I	92	0	0	α-Helix 3	G	92	6.41026	β-Sheet 3	V	92	0	0	β-Sheet 3	V	92	0	β-Sheet 3	I	92	0
	Loop 5	S	93	0	0	0	0	0	0	Loop 5	V	93	0	Loop 5	S	93	0	0	0	Loop 5	S	93	0	0	α-Helix 3	C	93	0.641026	Loop 5	S	93	0	0	Loop 5	S	93	0	Loop 5	S	93	0
	Loop 5	W	94	2.5974	3.16901	1.97368	0.986842	0.362319	3.125	Loop 5	S	94	0	Loop 5	W	94	0.724638	3.57143	0.961538	Loop 5	W	94	0.714286	5.13699	α-Helix 3	A	94	0	Loop 5	W	94	2.02703	6	Loop 5	W	94	0.675676	Loop 5	W	94	0
	Loop 5	S	95	0	0	0	0	0	0	Loop 5	W	95	4.77941	Loop 5	S	95	0	0	0	Loop 5	S	95	0	0	α-Helix 3	N	95	9.61538	Loop 5	S	95	0	0	Loop 5	S	95	0	Loop 5	S	95	0
	Loop 5	P	96	0	0	0	0	0	0	Loop 5	S	96	0	Loop 5	P	96	0	0	0	Loop 5	P	96	0	0	α-Helix 3	S	96	0.961538	Loop 5	P	96	0	0	Loop 5	P	96	0	Loop 5	P	96	0
	Loop 5	C	97	6.16883	7.04225	7.23684	7.56579	3.26087	9.375	Loop 5	P	97	0	Loop 5	C	97	10.8696	13.961	8.97436	Loop 5	C	97	6.78571	3.42466	α-Helix 3	V	97	0	Loop 5	C	97	2.02703	2.66667	Loop 5	C	97	0.675676	Loop 5	C	97	0
	α-Helix 3	T	98	41.8831	41.9014	44.4079	41.1184	36.9565	41.6667	α-Helix 3	C	98	21.6912	α-Helix 3	T	98	41.6667	40.5844	38.4615	α-Helix 3	T	98	33.2143	44.863	α-Helix 3	A	98	0.320513	α-Helix 3	T	98	22.2973	17.6667	α-Helix 3	T	98	18.5811	α-Helix 3	T	98	100
	α-Helix 3	K	99	20.1299	24.6479	22.6974	22.6974	12.6812	16.6667	α-Helix 3	P	99	19.8529	α-Helix 3	K	99	26.4493	25.974	23.0769	α-Helix 3	K	99	32.8571	40.411	α-Helix 3	T	99	1.28205	α-Helix 3	R	99	28.0405	17	α-Helix 3	R	99	47.6351	α-Helix 3	K	99	100
	α-Helix 3	C	100	0.649351	0	0	0	0	0	α-Helix 3	V	100	22.4265	α-Helix 3	C	100	1.44928	0	0	α-Helix 3	C	100	0	0	α-Helix 3	F	100	0	α-Helix 3	C	100	0	0.333333	α-Helix 3	C	100	0	α-Helix 3	C	100	0
	α-Helix 3	T	101	0	0.352113	0	0	0.724638	0	α-Helix 3	C	101	4.77941	α-Helix 3	T	101	0	0	0	α-Helix 3	T	101	0	0	α-Helix 3	L	101	0	α-Helix 3	A	101	0	0	α-Helix 3	A	101	0	α-Helix 3	T	101	0
	α-Helix 3	R	102	30.5195	27.8169	34.8684	25	27.1739	28.4722	α-Helix 3	A	102	0	α-Helix 3	R	102	44.2029	46.4286	44.5513	α-Helix 3	R	102	40	44.863	α-Helix 3	A	102	0	α-Helix 3	N	102	20.6081	3.33333	α-Helix 3	N	102	15.8784	α-Helix 3	R	102	50
	α-Helix 3	D	103	4.22078	4.92958	6.57895	0	5.7971	3.125	α-Helix 3	R	103	8.45588	α-Helix 3	D	103	2.17391	8.11688	0	α-Helix 3	N	103	6.07143	10.9589	α-Helix 3	K	103	0.320513	α-Helix 3	S	103	3.37838	0.666667	α-Helix 3	S	103	2.7027	α-Helix 3	D	103	0
	α-Helix 3	M	104	0	0	0	0	0	0	α-Helix 3	N	104	1.10294	α-Helix 3	V	104	0	0	0	α-Helix 3	V	104	0	0	Loop 6	D	104	0	α-Helix 3	V	104	0	0	α-Helix 3	V	104	0	α-Helix 3	M	104	0
	α-Helix 3	A	105	0	0	0	0	0	0.694444	α-Helix 3	V	105	0	α-Helix 3	A	105	0	0.324675	1.60256	α-Helix 3	A	105	2.14286	1.0274	Loop 6	P	105	0	α-Helix 3	A	105	0	0	α-Helix 3	A	105	0	α-Helix 3	A	105	0
	α-Helix 3	T	106	2.27273	5.28169	5.26316	0.328947	2.89855	5.90278	α-Helix 3	A	106	0.367647	α-Helix 3	T	106	4.34783	8.44156	3.20513	α-Helix 3	T	106	5.71429	13.6986	Loop 6	K	106	0	α-Helix 3	T	106	5.06757	0	α-Helix 3	T	106	8.10811	α-Helix 3	T	106	0
	α-Helix 3	F	107	0	0	0	0	0	0	α-Helix 3	E	107	1.47059	α-Helix 3	F	107	0	0.324675	0	α-Helix 3	F	107	0	0	Loop 6	V	107	0	α-Helix 3	F	107	0.675676	0	α-Helix 3	F	107	1.01351	α-Helix 3	F	107	0
	α-Helix 3	L	108	0	0	0	0	0	0	α-Helix 3	F	108	0	α-Helix 3	L	108	0	0	0	α-Helix 3	L	108	0	0	Loop 6	T	108	0	α-Helix 3	L	108	0	0	α-Helix 3	L	108	0	α-Helix 3	L	108	0
	α-Helix 3	A	109	0	0	0	0	0.362319	1.04167	α-Helix 3	L	109	0	α-Helix 3	A	109	0	0.974026	0	α-Helix 3	A	109	0.357143	4.79452	Loop 6	L	109	0	α-Helix 3	A	109	2.02703	0	α-Helix 3	A	109	3.71622	α-Helix 3	A	109	0
	α-Helix 3	E	110	0	0.352113	0	0	1.08696	0.694444	α-Helix 3	A	110	0	α-Helix 3	E	110	0	0.649351	0	α-Helix 3	E	110	0	7.19178	β-Sheet 4	T	110	0	α-Helix 3	K	110	2.02703	0	α-Helix 3	K	110	5.40541	α-Helix 3	E	110	0
	Loop 6	D	111	0	0	0	0	0	0	Loop 6	E	111	0	Loop 6	D	111	0	0	0	Loop 6	D	111	0	0	β-Sheet 4	I	111	0	Loop 6	D	111	0	0	Loop 6	D	111	0	Loop 6	D	111	0
	Loop 6	P	112	0	0	0	0	0	0	Loop 6	D	112	0	Loop 6	P	112	0	0	0	Loop 6	P	112	0	0	β-Sheet 4	F	112	0	Loop 6	L	112	0	0	Loop 6	P	112	0	Loop 6	P	112	0
	Loop 6	K	113	0	0	0	0	0	0	Loop 6	R	113	0	Loop 6	K	113	0	0	0	Loop 6	K	113	0	0	β-Sheet 4	V	113	0	Loop 6	K	113	0	0	Loop 6	K	113	0	Loop 6	K	113	0
	Loop 6	V	114	0	0	0	0	0	0	Loop 6	K	114	0	Loop 6	V	114	0	0	0	Loop 6	V	114	0	0	Loop 7	A	114	0	Loop 6	V	114	0	0	Loop 6	V	114	0	Loop 6	V	114	0
	β-Sheet 4	T	115	0	0	0	0	0	0	β-Sheet 4	V	115	0	β-Sheet 4	T	115	0	0	0	β-Sheet 4	T	115	0	0	Loop 7	R	115	0	β-Sheet 4	T	115	0	0	β-Sheet 4	T	115	0	β-Sheet 4	T	115	0
	β-Sheet 4	L	116	0	0	0	0	0	0	β-Sheet 4	T	116	0	β-Sheet 4	L	116	0	0	0	β-Sheet 4	L	116	0	0	Loop 7	L	116	0	β-Sheet 4	L	116	0	0	β-Sheet 4	L	116	0	β-Sheet 4	L	116	0
	β-Sheet 4	T	117	0	0	0	0	0	0	β-Sheet 4	L	117	0	β-Sheet 4	T	117	0	0	0	β-Sheet 4	T	117	0	0	Loop 7	Y	117	18.2692	β-Sheet 4	T	117	0	0	β-Sheet 4	T	117	0	β-Sheet 4	T	117	0
	β-Sheet 4	I	118	0	0	0	0	0	0	β-Sheet 4	T	118	0	β-Sheet 4	I	118	0	0	0	β-Sheet 4	I	118	0	0	Loop 7	Y	118	44.8718	β-Sheet 4	I	118	0	0	β-Sheet 4	I	118	0	β-Sheet 4	I	118	0
	β-Sheet 4	F	119	0	0	0	0	0	0	β-Sheet 4	I	119	0	β-Sheet 4	F	119	0	0	0	β-Sheet 4	F	119	0	0	Loop 7	F	119	33.0128	β-Sheet 4	F	119	0	0	β-Sheet 4	F	119	0	β-Sheet 4	F	119	0
	β-Sheet 4	V	120	0	0	0	0	0	0	β-Sheet 4	F	120	0	β-Sheet 4	V	120	0	0	0	β-Sheet 4	V	120	0	0	Loop 7	W	120	97.1154	β-Sheet 4	V	120	0	0	β-Sheet 4	V	120	0	β-Sheet 4	V	120	0
	Loop 7	A	121	0	0	0	0	0	0	β-Sheet 4	V	121	0	Loop 7	A	121	0	0	0	Loop 7	A	121	0	0	Loop 7	K	121	81.0897	Loop 7	A	121	0	0	Loop 7	A	121	0	Loop 7	A	121	0
	Loop 7	R	122	2.5974	1.40845	1.64474	0.986842	0	2.08333	Loop 7	A	122	0	Loop 7	R	122	5.43478	6.49351	7.05128	Loop 7	R	122	0	0	α-Helix 4	P	122	89.4231	Loop 7	R	122	0	0	Loop 7	R	122	0	Loop 7	R	122	0
	Loop 7	L	123	0	0	0	0	0	0	Loop 7	R	123	1.10294	Loop 7	L	123	0.362319	1.62338	0.320513	Loop 7	L	123	0.357143	2.73973	α-Helix 4	D	123	65.7051	Loop 7	L	123	0	0	Loop 7	L	123	0.675676	Loop 7	L	123	0
	Loop 7	Y	124	20.1299	21.4789	21.7105	21.0526	14.1304	25.3472	Loop 7	L	124	2.94118	Loop 7	Y	124	16.6667	21.7532	12.1795	Loop 7	Y	124	14.2857	14.726	α-Helix 4	Y	124	23.3974	Loop 7	Y	124	16.2162	25	Loop 7	Y	124	5.06757	Loop 7	Y	124	50
	Loop 7	Y	125	62.013	72.1831	64.4737	63.4868	55.4348	55.2083	Loop 7	Y	125	19.4853	Loop 7	Y	125	70.2899	74.026	63.7821	Loop 7	Y	125	57.1429	61.6438	α-Helix 4	Q	125	55.1282	Loop 7	Y	125	60.473	72	Loop 7	Y	125	54.3919	Loop 7	Y	125	100
	Loop 7	F	126	18.1818	19.0141	21.7105	20.3947	11.2319	21.5278	Loop 7	Y	126	76.8382	Loop 7	F	126	23.5507	16.8831	23.7179	Loop 7	F	126	17.8571	14.726	α-Helix 4	E	126	35.8974	Loop 7	F	126	18.5811	22.3333	Loop 7	F	126	38.5135	Loop 7	F	126	0
	Loop 7	W	127	88.6364	92.9577	88.8158	91.7763	82.6087	88.5417	Loop 7	F	127	20.5882	Loop 7	W	127	89.1304	92.8571	91.3462	Loop 7	W	127	88.9286	76.7123	α-Helix 4	A	127	0.641026	Loop 7	W	127	85.8108	89.3333	Loop 7	W	127	94.2568	Loop 7	W	127	100
	Loop 7	D	128	93.8312	97.1831	90.7895	93.75	96.7391	96.1806	Loop 7	W	128	92.6471	Loop 7	D	128	95.2899	94.1558	95.8333	Loop 7	D	128	89.6429	91.4384	α-Helix 4	L	128	0	Loop 7	K	128	90.2027	92.6667	Loop 7	K	128	89.1892	Loop 7	D	128	100
	α-Helix 4	P	129	91.2338	93.3099	85.1974	92.7632	88.7681	87.5	Loop 7	D	129	95.2206	α-Helix 4	P	129	89.1304	93.5065	91.3462	α-Helix 4	Q	129	96.0714	92.8082	α-Helix 4	R	129	30.4487	α-Helix 4	P	129	93.5811	89	α-Helix 4	P	129	90.8784	α-Helix 4	P	129	100
	α-Helix 4	D	130	87.3377	85.9155	79.9342	78.6184	84.058	75	α-Helix 4	P	130	85.2941	α-Helix 4	D	130	85.1449	87.013	85.2564	α-Helix 4	D	130	85.7143	82.5342	α-Helix 4	V	130	1.28205	α-Helix 4	D	130	65.8784	70.3333	α-Helix 4	D	130	80.0676	α-Helix 4	D	130	100
	α-Helix 4	Y	131	40.9091	44.3662	52.3026	54.9342	53.6232	47.5694	α-Helix 4	H	131	88.6029	α-Helix 4	Y	131	54.3478	60.3896	49.359	α-Helix 4	Y	131	42.1429	38.3562	α-Helix 4	L	131	0	α-Helix 4	Y	131	14.1892	20.3333	α-Helix 4	Y	131	5.40541	α-Helix 4	Y	131	66.6667
	α-Helix 4	Q	132	37.3377	37.6761	39.8026	49.3421	31.8841	36.1111	α-Helix 4	Y	132	44.4853	α-Helix 4	Q	132	40.2174	43.1818	48.3974	α-Helix 4	Q	132	33.2143	25.3425	α-Helix 4	C	132	0	α-Helix 4	Q	132	42.2297	38	α-Helix 4	Q	132	48.6486	α-Helix 4	Q	132	0
	α-Helix 4	E	133	37.013	32.0423	43.75	34.5395	30.7971	39.2361	α-Helix 4	Q	133	27.2059	α-Helix 4	E	133	27.5362	35.3896	29.8077	α-Helix 4	E	133	38.5714	36.3014	Loop 8	Q	133	0	α-Helix 4	Q	133	31.0811	25.6667	α-Helix 4	Q	133	54.7297	α-Helix 4	E	133	33.3333
	α-Helix 4	A	134	2.27273	0.704225	0.986842	1.97368	5.43478	3.125	α-Helix 4	E	134	20.9559	α-Helix 4	A	134	0	0	0	α-Helix 4	A	134	0.714286	0	Loop 8	K	134	8.33333	α-Helix 4	A	134	0	0.333333	α-Helix 4	A	134	0	α-Helix 4	A	134	0
	α-Helix 4	L	135	0	0	0	0	0	0	α-Helix 4	G	135	0	α-Helix 4	L	135	0	0	0	α-Helix 4	L	135	0	0	Loop 8	R	135	12.5	α-Helix 4	L	135	0	0	α-Helix 4	L	135	0.337838	α-Helix 4	L	135	0
	α-Helix 4	R	136	12.6623	8.4507	13.4868	20.7237	10.8696	8.68056	α-Helix 4	L	136	0	α-Helix 4	R	136	15.942	18.5065	12.1795	α-Helix 4	R	136	15.3571	12.3288	Loop 8	G	136	0	α-Helix 4	R	136	19.2568	19.3333	α-Helix 4	R	136	32.0946	α-Helix 4	R	136	0
	α-Helix 4	S	137	4.54545	8.4507	5.92105	6.90789	6.52174	3.125	α-Helix 4	R	137	20.5882	α-Helix 4	S	137	0.724638	1.94805	5.12821	α-Helix 4	S	137	4.64286	4.79452	Loop 8	S	137	0	α-Helix 4	I	137	9.12162	2	α-Helix 4	I	137	10.1351	α-Helix 4	S	137	0
	α-Helix 4	L	138	0	0	0	0	0	0	α-Helix 4	R	138	18.3824	α-Helix 4	L	138	0	0	0	α-Helix 4	L	138	0	0	Loop 8	P	138	0	α-Helix 4	L	138	0	0	α-Helix 4	L	138	0	α-Helix 4	L	138	0
	α-Helix 4	C	139	0	0	0	0	0	0	α-Helix 4	L	139	0	α-Helix 4	C	139	0	0	0	α-Helix 4	C	139	0	0	Loop 8	H	139	0	α-Helix 4	C	139	0	0	α-Helix 4	C	139	1.35135	α-Helix 4	C	139	0
	Loop 8	Q	140	0.324675	0.704225	0.328947	0.986842	0.724638	1.04167	α-Helix 4	C	140	1.10294	Loop 8	Q	140	2.17391	1.2987	1.28205	Loop 8	Q	140	0	4.10959	Loop 8	A	140	0	Loop 8	Q	140	0.675676	3	Loop 8	Q	140	10.8108	Loop 8	Q	140	0
	Loop 8	K	141	4.22078	8.4507	7.89474	4.93421	9.05797	6.94444	Loop 8	Q	141	4.04412	Loop 8	K	141	10.8696	13.961	14.1026	Loop 8	K	141	8.57143	10.274	β-Sheet 5	T	141	0	Loop 8	E	141	2.02703	0	Loop 8	K	141	10.473	Loop 8	K	141	0
	Loop 8	R	142	10.0649	11.9718	9.86842	6.90789	14.1304	7.29167	Loop 8	R	142	4.04412	Loop 8	R	142	9.42029	8.76623	10.2564	Loop 8	R	142	6.07143	18.4932	β-Sheet 5	M	142	0	Loop 8	R	142	6.75676	1.66667	Loop 8	R	142	14.527	Loop 8	R	142	0
	Loop 8	D	143	0.324675	2.11268	0.986842	0	6.15942	3.47222	Loop 8	R	143	0.735294	Loop 8	D	143	0.362319	5.84416	4.48718	Loop 8	D	143	4.64286	9.58904	β-Sheet 5	K	143	0	Loop 8	G	143	0	0	Loop 8	G	143	1.68919	Loop 8	D	143	0
	Loop 8	G	144	0	0	0	0	0.362319	0	Loop 8	D	144	0	Loop 8	G	144	0	0	0	Loop 8	G	144	0	0	β-Sheet 5	I	144	0	Loop 8	G	144	0	0	Loop 8	G	144	0.337838	Loop 8	G	144	0
	Loop 8	P	145	0	0	0	0	0	0	Loop 8	S	145	0	Loop 8	P	145	0	0	0	Loop 8	P	145	0	0	Loop 9	M	145	0	Loop 8	P	145	0	0	Loop 8	P	145	0	Loop 8	P	145	0
	Loop 8	R	146	0	0	0	0	0	0	Loop 8	P	146	0	Loop 8	R	146	0	0	0	Loop 8	R	146	0	0	Loop 9	N	146	0	Loop 8	H	146	0	0	Loop 8	H	146	0	Loop 8	R	146	0
	Loop 8	A	147	0	0	0	0	0	0	Loop 8	H	147	0	Loop 8	A	147	0	0	0	Loop 8	A	147	0	0	α-Helix 5	Y	147	0	Loop 8	A	147	0	0	Loop 8	A	147	0	Loop 8	A	147	0
	β-Sheet 5	T	148	0	0	0	0	0	0	Loop 8	A	148	0	β-Sheet 5	T	148	0	0	0	β-Sheet 5	T	148	0	0	α-Helix 5	N	148	0	β-Sheet 5	T	148	0	0	β-Sheet 5	T	148	0	β-Sheet 5	T	148	0
	β-Sheet 5	M	149	0	0	0	0	0	0	β-Sheet 5	T	149	0	β-Sheet 5	M	149	0	0	0	β-Sheet 5	M	149	0	0	α-Helix 5	E	149	0	β-Sheet 5	M	149	0	0	β-Sheet 5	M	149	1.01351	β-Sheet 5	M	149	0
	β-Sheet 5	K	150	0	0	0	0	0	0	β-Sheet 5	M	150	0	β-Sheet 5	K	150	0	0	0	β-Sheet 5	K	150	0	0	α-Helix 5	F	150	0	β-Sheet 5	K	150	0	0	β-Sheet 5	K	150	0	β-Sheet 5	K	150	0
	β-Sheet 5	I	151	0	0	0	0	0	0	β-Sheet 5	K	151	0	β-Sheet 5	I	151	0	0	0	β-Sheet 5	I	151	0	0	α-Helix 5	Q	151	0	β-Sheet 5	I	151	0	0	β-Sheet 5	I	151	0	β-Sheet 5	I	151	0
	Loop 9	M	152	0	0	0	0	0	0	β-Sheet 5	I	152	0	Loop 9	M	152	0	0	0	Loop 9	M	152	0	0	α-Helix 5	H	152	0	Loop 9	M	152	0	0	Loop 9	M	152	0	Loop 9	M	152	0
	Loop 9	N	153	0	0	0	0	0	0	Loop 9	M	153	0	Loop 9	N	153	0	0	0	Loop 9	N	153	0	0	α-Helix 5	C	153	0	Loop 9	N	153	0	0	Loop 9	N	153	0	Loop 9	N	153	0
	α-Helix 5	Y	154	0	0	0	0	0	0	Loop 9	S	154	0	α-Helix 5	Y	154	0	0	0	α-Helix 5	Y	154	0	0	α-Helix 5	W	154	0	α-Helix 5	Y	154	0	0	α-Helix 5	Y	154	0	α-Helix 5	Y	154	0
	α-Helix 5	D	155	0	0	0	0	0	0	α-Helix 5	Y	155	0	α-Helix 5	D	155	0	0	0	α-Helix 5	D	155	0	0	α-Helix 5	N	155	0	α-Helix 5	N	155	0	0	α-Helix 5	N	155	0	α-Helix 5	D	155	0
	α-Helix 5	E	156	0	0	0	0	0	0	α-Helix 5	G	156	0	α-Helix 5	E	156	0	0	0	α-Helix 5	E	156	0	0	α-Helix 5	K	156	0	α-Helix 5	E	156	0	0	α-Helix 5	E	156	0	α-Helix 5	E	156	0
	α-Helix 5	F	157	0	0	0	0	0	0	α-Helix 5	E	157	0	α-Helix 5	F	157	0	0	0	α-Helix 5	F	157	0	0	α-Helix 5	F	157	0	α-Helix 5	F	157	0	0	α-Helix 5	F	157	0	α-Helix 5	F	157	0
	α-Helix 5	Q	158	0	0	0	0	0	0	α-Helix 5	F	158	0	α-Helix 5	Q	158	0	0	0	α-Helix 5	Q	158	0	0	Loop 10	V	158	0	α-Helix 5	Q	158	0	0	α-Helix 5	Q	158	0	α-Helix 5	Q	158	0
	α-Helix 5	H	159	0	0	0	0	0	0	α-Helix 5	Q	159	0	α-Helix 5	H	159	0	0	0	α-Helix 5	H	159	0	0	Loop 10	R	159	0	α-Helix 5	H	159	0	0	α-Helix 5	D	159	0	α-Helix 5	H	159	0
	α-Helix 5	C	160	0	0	0	0	0	0	α-Helix 5	H	160	0	α-Helix 5	C	160	0	0	0	α-Helix 5	C	160	0	0	Loop 10	G	160	0	α-Helix 5	C	160	0	0	α-Helix 5	C	160	0	α-Helix 5	C	160	0
	α-Helix 5	W	161	0	0	0	0	0	0	α-Helix 5	C	161	0	α-Helix 5	W	161	0	0	0	α-Helix 5	W	161	0	0	Loop 10	R	161	0	α-Helix 5	W	161	0	0	α-Helix 5	W	161	0	α-Helix 5	W	161	0
	α-Helix 5	S	162	0	0	0	0	0	0	α-Helix 5	W	162	0	α-Helix 5	S	162	0	0	0	α-Helix 5	S	162	0	0	Loop 10	R	162	0	α-Helix 5	N	162	0	0	α-Helix 5	N	162	0	α-Helix 5	S	162	0
	α-Helix 5	K	163	0	0	0	0	0	0	α-Helix 5	D	163	0	α-Helix 5	K	163	0	0	0	α-Helix 5	K	163	0	0	Loop 10	E	163	0	α-Helix 5	E	163	0	0	α-Helix 5	K	163	0	α-Helix 5	K	163	0
	α-Helix 5	F	164	0	0	0	0	0	0	α-Helix 5	K	164	0	α-Helix 5	F	164	0	0	0	α-Helix 5	F	164	0	0	Loop 10	P	164	0	α-Helix 5	F	164	0	0	α-Helix 5	F	164	0	α-Helix 5	F	164	0
	Loop 10	V	165	0	0	0	0	0	0	α-Helix 5	F	165	0	Loop 10	V	165	0	0	0	Loop 10	V	165	0	0	Loop 10	F	165	0	Loop 10	V	165	0	0	Loop 10	V	165	0	Loop 10	V	165	0
	Loop 10	Y	166	0	0	0	0	0	0	Loop 10	V	166	0	Loop 10	Y	166	0	0	0	Loop 10	Y	166	0	0	Loop 10	E	166	0	Loop 10	D	166	0	0	Loop 10	D	166	0	Loop 10	Y	166	0
	Loop 10	S	167	0	0	0	0	0	0	Loop 10	D	167	0	Loop 10	S	167	0	0	0	Loop 10	S	167	0	0	Loop 10	P	167	0	Loop 10	G	167	0	0	Loop 10	G	167	0	Loop 10	S	167	0
	Loop 10	Q	168	0	0	0	0	0	0	Loop 10	N	168	0	Loop 10	Q	168	0	0	0	Loop 10	Q	168	0	0	Loop 10	W	168	0	Loop 10	Q	168	0	0	Loop 10	R	168	0	Loop 10	Q	168	0
	Loop 10	R	169	0	0	0	0	0	0	Loop 10	Q	169	0	Loop 10	R	169	0	0	0	Loop 10	R	169	0	0	Loop 10	E	169	0	Loop 10	G	169	0	0	Loop 10	G	169	0	Loop 10	R	169	0
	Loop 10	E	170	0	0	0	0	0	0	Loop 10	R	170	0	Loop 10	E	170	0	0	0	Loop 10	E	170	0	0	Loop 10	N	170	0.641026	Loop 10	K	170	0	0	Loop 10	K	170	0	Loop 10	E	170	0
	Loop 10	L	171	0	0	0	0	0	0	Loop 10	L	171	0	Loop 10	L	171	0	0	0	Loop 10	L	171	0	0	α-Helix 6	L	171	0	Loop 10	P	171	0	0	Loop 10	P	171	0	Loop 10	L	171	0
	Loop 10	F	172	0	0	0	0	0	0	Loop 10	Y	172	0	Loop 10	F	172	0	0	0	Loop 10	F	172	0	0	α-Helix 6	P	172	0	Loop 10	F	172	0	0	Loop 10	F	172	0	Loop 10	F	172	0
	Loop 10	E	173	0	0	0	0	0	0	Loop 10	K	173	0	Loop 10	E	173	0	0	0	Loop 10	E	173	0	0	α-Helix 6	K	173	1.60256	Loop 10	K	173	0	0	Loop 10	K	173	0	Loop 10	E	173	0
	Loop 10	P	174	0	0	0	0	0	0	Loop 10	P	174	0	Loop 10	P	174	0	0	0	Loop 10	P	174	0	0	α-Helix 6	H	174	1.28205	Loop 10	P	174	0	0	Loop 10	P	174	0	Loop 10	P	174	0
	Loop 10	W	175	0	0	0	0	0	0	Loop 10	G	175	0	Loop 10	W	175	0	0	0	Loop 10	W	175	0	0	α-Helix 6	Y	175	0	Loop 10	R	175	0	2.33333	Loop 10	R	175	0	Loop 10	W	175	0
	Loop 10	N	176	0	0.704225	1.31579	0	0	0.694444	Loop 10	N	176	0.367647	Loop 10	N	176	0	0	0	Loop 10	N	176	0	0	α-Helix 6	T	176	0.961538	Loop 10	K	176	0.337838	0.333333	Loop 10	N	176	0	Loop 10	N	176	0
	Loop 10	N	177	0	1.05634	4.27632	3.28947	1.08696	2.08333	Loop 10	K	177	0	Loop 10	N	177	0.362319	0.324675	0.320513	Loop 10	N	177	0	0	α-Helix 6	L	177	15.0641	Loop 10	N	177	1.35135	5.33333	Loop 10	N	177	0	Loop 10	N	177	0
	α-Helix 6	L	178	0	0	0	0	0	0	α-Helix 6	L	178	0	α-Helix 6	L	178	0	0	0	α-Helix 6	L	178	0	0	α-Helix 6	L	178	0	α-Helix 6	L	178	0	0	α-Helix 6	L	178	0	α-Helix 6	L	178	0
	α-Helix 6	P	179	0	0	0	0	0	0	α-Helix 6	P	179	0	α-Helix 6	P	179	0	0	0	α-Helix 6	P	179	0	0	α-Helix 6	H	179	0	α-Helix 6	P	179	0	0	α-Helix 6	P	179	0	α-Helix 6	P	179	0
	α-Helix 6	K	180	0.324675	0.352113	6.90789	3.94737	2.17391	0.694444	α-Helix 6	K	180	0.735294	α-Helix 6	K	180	0.724638	2.5974	0.641026	α-Helix 6	K	180	1.07143	1.71233	α-Helix 6	A	180	6.08974	α-Helix 6	K	180	1.35135	2	α-Helix 6	K	180	0.675676	α-Helix 6	K	180	0
	α-Helix 6	Y	181	0	1.40845	0.657895	5.59211	2.53623	3.125	α-Helix 6	H	181	1.47059	α-Helix 6	Y	181	0.724638	0.974026	0.320513	α-Helix 6	Y	181	0	1.71233	α-Helix 6	T	181	19.8718	α-Helix 6	H	181	2.02703	3.66667	α-Helix 6	H	181	1.68919	α-Helix 6	Y	181	0
	α-Helix 6	Y	182	0	0	0	0	0	0	α-Helix 6	Y	182	0	α-Helix 6	Y	182	0	0	0	α-Helix 6	Y	182	0	0	α-Helix 6	L	182	0	α-Helix 6	Y	182	0	0	α-Helix 6	Y	182	0	α-Helix 6	Y	182	0
	α-Helix 6	I	183	0	0	0	1.31579	3.98551	0.347222	α-Helix 6	T	183	0.367647	α-Helix 6	I	183	0	0.649351	0.320513	α-Helix 6	M	183	0.357143	0	α-Helix 6	G	183	0	α-Helix 6	T	183	0	0	α-Helix 6	T	183	2.36486	α-Helix 6	I	183	0
	α-Helix 6	L	184	7.46753	7.39437	9.21053	11.5132	9.05797	5.20833	α-Helix 6	L	184	6.25	α-Helix 6	L	184	4.34783	5.84416	2.24359	α-Helix 6	L	184	2.85714	2.05479	α-Helix 6	E	184	32.0513	α-Helix 6	L	184	6.41892	7.66667	α-Helix 6	L	184	14.8649	α-Helix 6	L	184	0
	α-Helix 6	L	185	0	0	0.328947	0	0	0	α-Helix 6	L	185	0	α-Helix 6	L	185	0	0	0	α-Helix 6	L	185	0	0	α-Helix 6	L	185	17.9487	α-Helix 6	L	185	0	0.333333	α-Helix 6	L	185	0.337838	α-Helix 6	L	185	0
	α-Helix 6	H	186	0	0	0	0	0	0	α-Helix 6	H	186	0	α-Helix 6	H	186	0	0	0.641026	α-Helix 6	H	186	0	0	α-Helix 6	L	186	0	α-Helix 6	H	186	0	0	α-Helix 6	Q	186	1.01351	α-Helix 6	H	186	0
	α-Helix 6	I	187	5.84416	4.92958	3.28947	4.27632	7.6087	5.90278	α-Helix 6	I	187	5.14706	α-Helix 6	I	187	1.44928	2.92208	1.92308	α-Helix 6	I	187	1.42857	0	α-Helix 6	R	187	28.8462	α-Helix 6	A	187	3.04054	0.666667	α-Helix 6	A	187	16.2162	α-Helix 6	I	187	0
	α-Helix 6	M	188	14.9351	14.4366	14.1447	18.0921	15.2174	18.0556	α-Helix 6	T	188	14.3382	α-Helix 6	M	188	13.0435	9.41558	6.41026	α-Helix 6	M	188	11.4286	6.50685	α-Helix 6	H	188	49.6795	α-Helix 6	T	188	13.5135	10.6667	α-Helix 6	T	188	26.3514	α-Helix 6	M	188	0
	α-Helix 6	L	189	0	0	0	0	0	0.347222	Loop 11	L	189	2.94118	α-Helix 6	L	189	0.362319	0	0	α-Helix 6	L	189	0	0	α-Helix 6	L	189	16.9872	α-Helix 6	L	189	0	0	Loop 11	L	189	10.473	α-Helix 6	L	189	0
	α-Helix 6	G	190	0	0	0.328947	0	0	0.347222					α-Helix 6	G	190	0	0	0.641026	α-Helix 6	G	190	0	0	α-Helix 6	M	190	0.641026	α-Helix 6	G	190	0	0					α-Helix 6	G	190	0
	α-Helix 6	E	191	13.3117	15.1408	11.1842	16.7763	17.7536	13.8889					α-Helix 6	E	191	6.15942	13.6364	11.2179	α-Helix 6	E	191	8.21429	8.56164	Loop 11	D	191	26.2821	α-Helix 6	E	191	21.2838	12.6667					α-Helix 6	E	191	0
	α-Helix 6	I	192	3.57143	8.09859	3.28947	13.1579	2.17391	8.33333					α-Helix 6	I	192	5.07246	6.49351	5.44872	α-Helix 6	I	192	8.92857	7.53425	Loop 11	P	192	33.0128	α-Helix 6	L	192	11.4865	11.6667					α-Helix 6	I	192	0
	α-Helix 6	L	193	0	0	0	0	0	0					α-Helix 6	L	193	0	0	0	α-Helix 6	L	193	0	0					α-Helix 6	L	193	0	0					α-Helix 6	L	193	0
	α-Helix 6	R	194	7.79221	5.28169	7.23684	8.22368	3.26087	8.33333					α-Helix 6	R	194	2.53623	1.62338	2.5641	α-Helix 6	R	194	3.57143	5.47945					α-Helix 6	R	194	7.77027	2.66667					α-Helix 6	R	194	0
	Loop 11	H	195	33.4416	32.7465	29.9342	26.3158	28.9855	23.6111					Loop 11	H	195	15.5797	18.1818	17.6282	Loop 11	H	195	18.9286	21.9178					Loop 11	H	195	30.0676	27.6667					Loop 11	H	195	0
	Loop 11	S	196	16.5584	16.9014	24.0132	18.4211	16.6667	7.98611					Loop 11	S	196	11.2319	11.3636	8.97436	Loop 11	S	196	11.0714	19.863					Loop 11	V	196	10.473	7.33333					Loop 11	S	196	0
	Loop 11	M	197	62.987	65.8451	60.5263	69.0789	54.7101	60.0694					Loop 11	M	197	62.3188	72.0779	63.4615	Loop 11	M	197	64.6429	55.137					Loop 11	M	197	58.1081	54.3333					Loop 11	M	197	0
	Loop 11	D	198	40.5844	41.1972	48.0263	55.2632	48.5507	31.9444					Loop 11	D	198	43.8406	49.3506	50.3205	Loop 11	D	198	36.0714	28.7671					Loop 11	D	198	56.4189	51.3333					Loop 11	D	198	0

## Sheet: 22 Interactions Vif-A3G1
	Table S22: Interactions of Vif on A3G1 by Amino Acid
	HIV-1M_NL4-3					HIV-1N_DJO0131				HIV-1O_BCF06				HIV-1P_RBF168				HIV-2_NNVA				HIV-2_NWK08				SIVcpzEK505				SIVcpzGAB1				SIVcpzMB897				SIVgor-BPID1				SIVgorCP684con				SIVsmSL92b
	Secondary Structure	Amino Acid	Number	HIV-1M_NL4-3 =Hs3g1 Percent (Per Amino Acid) [308]	HIV-1M_NL4-3 =AOn3g1 Percent (Per Amino Acid) [272]	Secondary Structure	Amino Acid	Number	HIV-1N_DJO0131 =Hs3g1 Percent (Per Amino Acid) [284]	Secondary Structure	Amino Acid	Number	HIV-1O_BCF06 =Hs3g1 Percent (Per Amino Acid) [304]	Secondary Structure	Amino Acid	Number	HIV-1P_RBF168 =Hs3g1 Percent (Per Amino Acid) [304]	Secondary Structure	Amino Acid	Number	HIV-2_NNVA =Hs3g1 Percent (Per Amino Acid) [276]	Secondary Structure	Amino Acid	Number	HIV-2_NWK08 =Hs3g1 Percent (Per Amino Acid) [288]	Secondary Structure	Amino Acid	Number	SIVcpzEK505 =Pt3g1 Percent (Per Amino Acid) [304]	Secondary Structure	Amino Acid	Number	SIVcpzGAB1 =Pt3g1 Percent (Per Amino Acid) [308]	Secondary Structure	Amino Acid	Number	SIVcpzMB897 =Pt3g1 Percent (Per Amino Acid) [312]	Secondary Structure	Amino Acid	Number	SIVgor-BPID1 =Gg3g1 Percent (Per Amino Acid) [280]	Secondary Structure	Amino Acid	Number	SIVgorCP684con =Gg3g1 Percent (Per Amino Acid) [292]	Secondary Structure	Amino Acid	Number	SIVsmSL92b =CBa3g1 Percent (Per Amino Acid) [312]
	Loop 1	M	1	0	0	Loop 1	M	1	0	Loop 1	M	1	0	Loop 1	M	1	0	Loop 1	M	1	0	Loop 1	M	1	0	Loop 1	M	1	0	Loop 1	M	1	0.324675	Loop 1	M	1	0.641026	Loop 1	M	1	0.714286	Loop 1	M	1	0	Loop 1	M	1	0
	Loop 1	E	2	1.2987	0.735294	Loop 1	E	2	0	Loop 1	E	2	0	Loop 1	E	2	0	Loop 1	E	2	0	Loop 1	E	2	0	Loop 1	E	2	0	Loop 1	E	2	0	Loop 1	E	2	1.28205	Loop 1	E	2	1.07143	Loop 1	E	2	0	Loop 1	E	2	0
	Loop 1	N	3	0	0	Loop 1	N	3	0	Loop 1	N	3	0	Loop 1	N	3	0	Loop 1	E	3	0	Loop 1	E	3	0	Loop 1	N	3	0	Loop 1	N	3	0	Loop 1	N	3	0.320513	Loop 1	N	3	1.78571	Loop 1	N	3	0	Loop 1	E	3	2.24359
	Loop 1	R	4	0.974026	0.367647	Loop 1	R	4	0	Loop 1	R	4	0	Loop 1	R	4	0	Loop 1	G	4	0	Loop 1	E	4	0	Loop 1	R	4	0	Loop 1	R	4	0.324675	Loop 1	R	4	0.961538	Loop 1	R	4	0	Loop 1	R	4	0	Loop 1	G	4	2.88462
	Loop 1	W	5	0	0.735294	Loop 1	W	5	0	Loop 1	W	5	0	Loop 1	W	5	0.986842	Loop 1	K	5	0	Loop 1	K	5	0	Loop 1	W	5	0	Loop 1	W	5	0	Loop 1	W	5	1.28205	Loop 1	W	5	2.14286	Loop 1	W	5	0	Loop 1	K	5	2.24359
	Loop 1	Q	6	0	0	Loop 1	Q	6	0	Loop 1	Q	6	0	Loop 1	Q	6	0	Loop 1	R	6	0	Loop 1	R	6	0	Loop 1	Q	6	0.362319	Loop 1	Q	6	0.649351	Loop 1	K	6	0.320513	Loop 1	Q	6	0	Loop 1	Q	6	0	Loop 1	R	6	3.20513
	Loop 1	V	7	0	0	Loop 1	V	7	0	Loop 1	V	7	0	Loop 1	V	7	0	Loop 1	W	7	0	Loop 1	W	7	0	Loop 1	V	7	0	Loop 1	V	7	0	Loop 1	V	7	0	Loop 1	V	7	0	Loop 1	V	7	0	Loop 1	W	7	0.641026
	Loop 1	M	8	0	0	Loop 1	M	8	0	Loop 1	L	8	0	Loop 1	M	8	0	Loop 1	I	8	0	Loop 1	I	8	0	Loop 1	M	8	0	Loop 1	M	8	0	Loop 1	M	8	0	Loop 1	M	8	0	Loop 1	M	8	0	Loop 1	V	8	1.60256
	Loop 1	I	9	0	0	Loop 1	V	9	0	Loop 1	I	9	0	Loop 1	I	9	0	Loop 1	V	9	0	Loop 1	V	9	0	Loop 1	V	9	0	Loop 1	I	9	0	Loop 1	I	9	0	Loop 1	I	9	0	Loop 1	I	9	0	Loop 1	A	9	0
	Loop 1	V	10	0	0	Loop 1	V	10	0	Loop 1	V	10	0	Loop 1	V	10	0	Loop 1	V	10	0	Loop 1	V	10	0	Loop 1	V	10	0	Loop 1	V	10	0	Loop 1	V	10	0	Loop 1	V	10	0	Loop 1	V	10	0	Loop 1	V	10	0
	Loop 1	W	11	0	0	Loop 1	W	11	0	Loop 1	W	11	0	Loop 1	W	11	0	Loop 1	P	11	0	Loop 1	P	11	0	Loop 1	W	11	0	Loop 1	W	11	0	Loop 1	W	11	0	Loop 1	W	11	0	Loop 1	W	11	0	Loop 1	P	11	0
	Loop 1	Q	12	0	0	Loop 1	Q	12	0	Loop 1	Q	12	0	Loop 1	Q	12	0	Loop 1	T	12	0	Loop 1	T	12	0	Loop 1	Q	12	0	Loop 1	Q	12	0	Loop 1	Q	12	0	Loop 1	Q	12	0	Loop 1	Q	12	0	Loop 1	V	12	0
	Loop 1	V	13	0	0	Loop 1	V	13	0	Loop 1	V	13	0	Loop 1	I	13	0	Loop 1	W	13	0	Loop 1	W	13	0	Loop 1	V	13	0	Loop 1	V	13	0	Loop 1	I	13	0	Loop 1	I	13	0	Loop 1	I	13	0	Loop 1	W	13	0
	Loop 1	D	14	0.324675	0.367647	Loop 1	D	14	1.05634	Loop 1	D	14	0.328947	Loop 1	S	14	0	Loop 1	R	14	0	Loop 1	R	14	0.347222	Loop 1	D	14	0	Loop 1	D	14	0	Loop 1	D	14	0	Loop 1	P	14	0	Loop 1	P	14	0	Loop 1	R	14	0
	α-Helix 1	R	15	12.3377	4.41176	α-Helix 1	R	15	50.7042	α-Helix 1	R	15	30.5921	α-Helix 1	R	15	18.0921	Loop 1	V	15	0	Loop 1	I	15	0	α-Helix 1	R	15	14.4928	α-Helix 1	R	15	22.0779	α-Helix 1	R	15	13.7821	α-Helix 1	R	15	8.21429	α-Helix 1	R	15	10.6164	Loop 1	I	15	0
	α-Helix 1	M	16	8.76623	0.735294	α-Helix 1	R	16	21.4789	α-Helix 1	Q	16	14.1447	α-Helix 1	E	16	11.5132	Loop 1	P	16	0.362319	Loop 1	E	16	0.347222	α-Helix 1	M	16	16.3043	α-Helix 1	M	16	8.11688	α-Helix 1	M	16	7.05128	α-Helix 1	E	16	8.57143	α-Helix 1	E	16	15.7534	Loop 1	S	16	0
	α-Helix 1	R	17	0	0	α-Helix 1	R	17	0	α-Helix 1	R	17	0.328947	α-Helix 1	K	17	0	α-Helix 1	G	17	4.71014	α-Helix 1	G	17	1.38889	α-Helix 1	R	17	0	α-Helix 1	R	17	0	α-Helix 1	R	17	0	α-Helix 1	R	17	0	α-Helix 1	R	17	0	α-Helix 1	R	17	35.8974
	α-Helix 1	I	18	1.2987	0	α-Helix 1	I	18	6.33803	α-Helix 1	V	18	9.21053	α-Helix 1	V	18	9.21053	α-Helix 1	R	18	0	α-Helix 1	R	18	0	α-Helix 1	V	18	3.62319	α-Helix 1	I	18	0.649351	α-Helix 1	V	18	0	α-Helix 1	V	18	1.78571	α-Helix 1	V	18	5.13699	α-Helix 1	R	18	2.24359
	α-Helix 1	N	19	47.0779	22.7941	α-Helix 1	K	19	75	α-Helix 1	K	19	61.8421	α-Helix 1	K	19	51.6447	α-Helix 1	M	19	11.2319	α-Helix 1	L	19	4.51389	α-Helix 1	R	19	64.4928	α-Helix 1	K	19	29.5455	α-Helix 1	K	19	61.859	α-Helix 1	K	19	31.4286	α-Helix 1	K	19	28.0822	α-Helix 1	I	19	0
	α-Helix 1	T	20	2.92208	0.367647	α-Helix 1	T	20	3.52113	α-Helix 1	A	20	0.986842	α-Helix 1	A	20	1.31579	α-Helix 1	E	20	35.8696	α-Helix 1	E	20	31.25	α-Helix 1	T	20	2.89855	α-Helix 1	T	20	2.92208	α-Helix 1	A	20	1.92308	α-Helix 1	A	20	1.07143	α-Helix 1	A	20	2.39726	α-Helix 1	V	20	1.28205
	α-Helix 1	W	21	0	0	α-Helix 1	W	21	0	α-Helix 1	W	21	0	α-Helix 1	W	21	0	α-Helix 1	K	21	11.9565	α-Helix 1	R	21	27.0833	α-Helix 1	W	21	0	α-Helix 1	W	21	0	α-Helix 1	W	21	0	α-Helix 1	W	21	0	α-Helix 1	W	21	0	α-Helix 1	E	21	31.0897
	α-Helix 1	K	22	62.6623	43.75	α-Helix 1	H	22	45.7746	α-Helix 1	N	22	37.8289	α-Helix 1	N	22	50.9868	α-Helix 1	W	22	0	α-Helix 1	W	22	0	α-Helix 1	N	22	51.8116	α-Helix 1	N	22	25.6494	α-Helix 1	N	22	53.2051	α-Helix 1	N	22	23.2143	α-Helix 1	N	22	28.7671	α-Helix 1	R	22	12.1795
	α-Helix 1	R	23	61.3636	42.2794	α-Helix 1	S	23	46.831	α-Helix 1	S	23	45.7237	α-Helix 1	S	23	32.5658	α-Helix 1	H	23	51.8116	α-Helix 1	H	23	70.1389	α-Helix 1	S	23	51.4493	α-Helix 1	S	23	26.2987	α-Helix 1	S	23	47.1154	α-Helix 1	S	23	21.4286	α-Helix 1	S	23	34.2466	α-Helix 1	W	23	0
	α-Helix 1	L	24	1.62338	0.367647	α-Helix 1	L	24	1.40845	α-Helix 1	L	24	0	α-Helix 1	L	24	0.986842	α-Helix 1	S	24	24.2754	α-Helix 1	S	24	31.25	α-Helix 1	L	24	3.62319	α-Helix 1	L	24	2.27273	α-Helix 1	L	24	3.20513	α-Helix 1	L	24	0.714286	α-Helix 1	L	24	2.39726	α-Helix 1	H	24	46.4744
	α-Helix 1	V	25	0	0	α-Helix 1	V	25	0	α-Helix 1	V	25	0	α-Helix 1	V	25	0	α-Helix 1	L	25	0.724638	α-Helix 1	I	25	4.51389	α-Helix 1	V	25	0	α-Helix 1	V	25	0	α-Helix 1	V	25	0	α-Helix 1	V	25	0.714286	α-Helix 1	V	25	0	α-Helix 1	S	25	25
	α-Helix 1	K	26	83.7662	77.2059	α-Helix 1	K	26	97.5352	α-Helix 1	K	26	89.4737	α-Helix 1	K	26	79.9342	α-Helix 1	V	26	0	α-Helix 1	V	26	0	α-Helix 1	K	26	86.5942	α-Helix 1	K	26	81.4935	α-Helix 1	K	26	87.1795	α-Helix 1	K	26	91.0714	α-Helix 1	K	26	83.5616	α-Helix 1	C	26	3.20513
	α-Helix 1	H	27	20.1299	12.8676	α-Helix 1	H	27	43.662	α-Helix 1	H	27	27.9605	α-Helix 1	Y	27	17.4342	α-Helix 1	K	27	90.2174	α-Helix 1	K	27	85.0694	α-Helix 1	H	27	37.6812	α-Helix 1	Y	27	22.0779	α-Helix 1	H	27	38.7821	α-Helix 1	Y	27	20	α-Helix 1	Y	27	31.8493	α-Helix 1	I	27	0
	α-Helix 1	H	28	0	0	α-Helix 1	H	28	0	α-Helix 1	H	28	0.328947	α-Helix 1	H	28	0	α-Helix 1	Y	28	16.6667	α-Helix 1	Y	28	29.5139	α-Helix 1	H	28	0	α-Helix 1	H	28	0	α-Helix 1	H	28	0	α-Helix 1	H	28	0	α-Helix 1	H	28	0	α-Helix 1	K	28	72.7564
	α-Helix 1	M	29	10.3896	16.5441	α-Helix 1	M	29	15.493	α-Helix 1	K	29	7.23684	α-Helix 1	K	29	22.3684	α-Helix 1	L	29	0	α-Helix 1	Y	29	1.73611	α-Helix 1	M	29	9.78261	α-Helix 1	I	29	23.7013	α-Helix 1	M	29	6.08974	α-Helix 1	K	29	23.9286	α-Helix 1	K	29	28.4247	α-Helix 1	F	29	24.6795
	α-Helix 1	Y	30	69.4805	63.6029	α-Helix 1	Y	30	75.7042	α-Helix 1	Y	30	54.2763	α-Helix 1	Y	30	54.2763	α-Helix 1	K	30	12.3188	α-Helix 1	K	30	21.875	α-Helix 1	Y	30	75.7246	α-Helix 1	Y	30	83.7662	α-Helix 1	Y	30	75.3205	α-Helix 1	Y	30	63.5714	α-Helix 1	Y	30	89.3836	α-Helix 1	H	30	0
	α-Helix 1	I	31	38.3117	23.8971	α-Helix 1	V	31	39.0845	α-Helix 1	M	31	48.6842	α-Helix 1	R	31	55.2632	α-Helix 1	Y	31	50.7246	α-Helix 1	H	31	75	α-Helix 1	V	31	48.913	α-Helix 1	R	31	42.2078	α-Helix 1	V	31	51.6026	α-Helix 1	R	31	33.5714	α-Helix 1	R	31	60.9589	α-Helix 1	K	31	15.3846
	Loop 2	S	32	0.649351	0.367647	Loop 2	S	32	2.11268	Loop 2	S	32	1.31579	Loop 2	S	32	1.31579	α-Helix 1	K	32	29.3478	α-Helix 1	K	32	40.2778	Loop 2	S	32	0	Loop 2	S	32	1.2987	Loop 2	S	32	0.320513	Loop 2	S	32	0.357143	Loop 2	T	32	0	α-Helix 1	Y	32	59.6154
	Loop 2	R	33	3.24675	8.08824	Loop 2	R	33	10.9155	Loop 2	K	33	1.64474	Loop 2	K	33	5.59211	Loop 2	T	33	1.44928	α-Helix 1	T	33	9.375	Loop 2	K	33	7.6087	Loop 2	K	33	3.24675	Loop 2	K	33	8.01282	Loop 2	K	33	0.357143	Loop 2	K	33	0	α-Helix 1	K	33	33.3333
	Loop 2	K	34	0	0	Loop 2	K	34	0	Loop 2	K	34	0	Loop 2	K	34	0	Loop 2	K	34	5.07246	Loop 2	G	34	3.81944	Loop 2	K	34	0	Loop 2	K	34	0	Loop 2	K	34	0	Loop 2	E	34	0	Loop 2	Q	34	0	α-Helix 1	T	34	1.28205
	Loop 2	A	35	0	0	Loop 2	A	35	0.352113	Loop 2	A	35	0	Loop 2	T	35	0	Loop 2	D	35	0	Loop 2	E	35	0.694444	Loop 2	A	35	0	Loop 2	A	35	0.974026	Loop 2	A	35	0	Loop 2	A	35	0	Loop 2	A	35	0	Loop 2	R	35	14.4231
	Loop 2	K	36	12.3377	10.2941	Loop 2	E	36	6.33803	Loop 2	N	36	4.60526	Loop 2	K	36	25.9868	Loop 2	L	36	0	Loop 2	A	36	0	Loop 2	R	36	16.3043	Loop 2	R	36	36.039	Loop 2	R	36	20.8333	Loop 2	K	36	14.2857	Loop 2	K	36	30.8219	Loop 2	E	36	0
	Loop 2	D	37	1.62338	4.77941	Loop 2	G	37	2.11268	Loop 2	K	37	0.328947	Loop 2	N	37	4.93421	Loop 2	E	37	6.15942	Loop 2	K	37	20.4861	Loop 2	G	37	0.724638	Loop 2	G	37	8.11688	Loop 2	G	37	0.641026	Loop 2	N	37	3.21429	Loop 2	Q	37	13.3562	Loop 2	L	37	0
	Loop 2	W	38	3.57143	1.10294	Loop 2	W	38	4.22535	Loop 2	W	38	0.657895	Loop 2	W	38	0.986842	Loop 2	R	38	1.81159	Loop 2	E	38	7.29167	Loop 2	W	38	1.81159	Loop 2	W	38	12.6623	Loop 2	W	38	0.641026	Loop 2	W	38	1.07143	Loop 2	W	38	0	Loop 2	E	38	15.0641
	β-Sheet 1	F	39	12.987	13.6029	β-Sheet 1	Y	39	6.69014	β-Sheet 1	Q	39	4.27632	β-Sheet 1	F	39	22.6974	Loop 2	V	39	3.26087	Loop 2	W	39	3.125	β-Sheet 1	F	39	14.1304	β-Sheet 1	F	39	39.2857	β-Sheet 1	F	39	9.9359	β-Sheet 1	F	39	26.4286	β-Sheet 1	F	39	29.1096	Loop 2	K	39	2.88462
	β-Sheet 1	Y	40	75.974	69.4853	β-Sheet 1	Y	40	84.507	β-Sheet 1	Y	40	61.1842	β-Sheet 1	Y	40	69.7368	β-Sheet 1	C	40	12.6812	β-Sheet 1	R	40	13.5417	β-Sheet 1	Y	40	73.913	β-Sheet 1	Y	40	81.8182	β-Sheet 1	Y	40	72.4359	β-Sheet 1	Y	40	83.2143	β-Sheet 1	Y	40	81.8493	Loop 2	A	40	2.88462
	β-Sheet 1	R	41	18.8312	32.3529	β-Sheet 1	R	41	5.28169	β-Sheet 1	R	41	31.5789	β-Sheet 1	R	41	39.1447	β-Sheet 1	Y	41	54.7101	β-Sheet 1	Y	41	80.2083	β-Sheet 1	R	41	23.913	β-Sheet 1	R	41	48.3766	β-Sheet 1	R	41	10.8974	β-Sheet 1	R	41	48.9286	β-Sheet 1	R	41	48.6301	β-Sheet 1	C	41	11.859
	Loop 3	H	42	95.1299	87.1324	Loop 3	H	42	89.0845	Loop 3	H	42	93.0921	Loop 3	H	42	92.1053	β-Sheet 1	V	42	18.1159	β-Sheet 1	V	42	27.7778	β-Sheet 1	H	42	95.6522	β-Sheet 1	H	42	96.7532	β-Sheet 1	H	42	91.3462	β-Sheet 1	H	42	95	β-Sheet 1	H	42	95.5479	β-Sheet 1	Y	42	74.359
	α-Turn 1	H	43	90.9091	83.8235	α-Turn 1	H	43	89.0845	α-Turn 1	H	43	95.7237	α-Turn 1	H	43	53.6184	Loop 3	P	43	53.9855	Loop 3	P	43	77.0833	Loop 3	H	43	82.971	Loop 3	H	43	53.2468	Loop 3	H	43	75	α-Turn 1	H	43	60.3571	α-Turn 1	H	43	55.4795	β-Sheet 1	V	43	29.4872
	α-Turn 1	Y	44	91.5584	94.1176	α-Turn 1	Y	44	96.4789	α-Turn 1	Y	44	96.3816	α-Turn 1	Y	44	98.0263	Loop 3	H	44	98.5507	Loop 3	H	44	88.5417	α-Turn 1	Y	44	93.1159	α-Turn 1	Y	44	96.1039	α-Turn 1	Y	44	96.4744	α-Turn 1	Y	44	96.0714	α-Turn 1	Y	44	98.2877	Loop 3	P	44	65.7051
	α-Turn 1	E	45	33.4416	62.1324	α-Turn 1	E	45	13.0282	α-Turn 1	E	45	25.9868	α-Turn 1	E	45	41.4474	Loop 3	H	45	68.4783	Loop 3	H	45	61.8056	α-Turn 1	E	45	39.1304	α-Turn 1	D	45	51.6234	α-Turn 1	E	45	31.7308	α-Turn 1	E	45	53.5714	α-Turn 1	E	45	57.8767	Loop 3	H	45	89.1026
	Loop 3	S	46	1.2987	9.92647	Loop 3	T	46	0	Loop 3	C	46	2.96053	Loop 3	T	46	5.59211	Loop 3	K	46	94.9275	Loop 3	K	46	96.1806	α-Turn 1	T	46	9.05797	α-Turn 1	H	46	12.3377	α-Turn 1	S	46	3.84615	Loop 3	A	46	1.78571	Loop 3	A	46	8.21918	Loop 3	H	46	66.0256
	Loop 3	T	47	2.5974	7.72059	Loop 3	N	47	1.05634	Loop 3	R	47	12.5	Loop 3	V	47	4.93421	Loop 3	V	47	17.029	Loop 3	V	47	19.4444	Loop 3	D	47	5.43478	Loop 3	P	47	10.0649	Loop 3	E	47	1.28205	Loop 3	T	47	5	Loop 3	I	47	7.19178	Loop 3	K	47	87.8205
	Loop 3	N	48	1.94805	6.25	Loop 3	H	48	0.704225	Loop 3	N	48	0.657895	Loop 3	H	48	1.31579	Loop 3	G	48	1.08696	Loop 3	G	48	7.63889	Loop 3	N	48	1.81159	Loop 3	N	48	0.649351	Loop 3	N	48	6.08974	Loop 3	N	48	0.714286	Loop 3	N	48	0.342466	Loop 3	V	48	42.3077
	Loop 3	P	49	5.51948	12.1324	Loop 3	P	49	6.69014	Loop 3	P	49	6.57895	Loop 3	P	49	6.25	Loop 3	W	49	16.3043	Loop 3	W	49	14.5833	Loop 3	P	49	6.88406	Loop 3	P	49	2.27273	Loop 3	P	49	6.73077	Loop 3	P	49	7.85714	Loop 3	P	49	6.16438	Loop 3	G	49	23.3974
	Loop 3	K	50	0.649351	2.20588	Loop 3	K	50	1.76056	Loop 3	K	50	2.63158	Loop 3	R	50	8.88158	Loop 3	A	50	0.362319	Loop 3	A	50	4.16667	Loop 3	K	50	1.08696	Loop 3	K	50	0	Loop 3	K	50	7.37179	Loop 3	R	50	3.92857	Loop 3	R	50	1.0274	Loop 3	W	50	26.9231
	Loop 3	I	51	3.24675	6.25	Loop 3	I	51	3.52113	Loop 3	V	51	0.328947	Loop 3	I	51	4.60526	Loop 3	W	51	26.4493	Loop 3	W	51	17.7083	Loop 3	I	51	0.724638	Loop 3	V	51	0.324675	Loop 3	V	51	0	Loop 3	V	51	4.28571	Loop 3	V	51	3.76712	Loop 3	A	51	4.48718
	β-Sheet 2	S	52	9.41558	4.77941	β-Sheet 2	S	52	18.3099	β-Sheet 2	S	52	25	β-Sheet 2	S	52	33.8816	Loop 3	W	52	0	Loop 3	W	52	0.347222	β-Sheet 2	S	52	12.6812	β-Sheet 2	A	52	12.987	β-Sheet 2	S	52	8.33333	β-Sheet 2	S	52	21.0714	β-Sheet 2	S	52	27.0548	Loop 3	W	52	30.4487
	β-Sheet 2	S	53	0	0	β-Sheet 2	S	53	1.76056	β-Sheet 2	S	53	2.63158	β-Sheet 2	S	53	8.88158	Loop 3	T	53	0	Loop 3	T	53	1.04167	β-Sheet 2	S	53	3.26087	β-Sheet 2	S	53	15.5844	β-Sheet 2	S	53	4.80769	β-Sheet 2	S	53	9.64286	β-Sheet 2	S	53	14.3836	Loop 3	Y	53	3.84615
	β-Sheet 2	E	54	0	0	β-Sheet 2	E	54	0	β-Sheet 2	V	54	0.657895	β-Sheet 2	G	54	0	β-Sheet 2	C	54	28.2609	β-Sheet 2	A	54	3.125	β-Sheet 2	E	54	0.362319	β-Sheet 2	E	54	1.62338	β-Sheet 2	E	54	0.320513	β-Sheet 2	G	54	0.357143	β-Sheet 2	G	54	0.684932	Loop 3	T	54	0.320513
	β-Sheet 2	V	55	0	0	β-Sheet 2	V	55	0	β-Sheet 2	V	55	0	β-Sheet 2	V	55	0	β-Sheet 2	S	55	1.08696	β-Sheet 2	S	55	0	β-Sheet 2	I	55	0	β-Sheet 2	I	55	0	β-Sheet 2	I	55	0	β-Sheet 2	V	55	0	β-Sheet 2	V	55	0	β-Sheet 2	A	55	0.641026
	β-Sheet 2	H	56	1.2987	0	β-Sheet 2	H	56	0.352113	β-Sheet 2	Y	56	1.31579	β-Sheet 2	Y	56	2.63158	β-Sheet 2	R	56	1.44928	β-Sheet 2	R	56	0	β-Sheet 2	H	56	1.81159	β-Sheet 2	H	56	14.6104	β-Sheet 2	H	56	1.60256	β-Sheet 2	Y	56	3.57143	β-Sheet 2	Y	56	5.47945	β-Sheet 2	S	56	5.76923
	β-Sheet 2	I	57	0	0	β-Sheet 2	I	57	0	β-Sheet 2	I	57	0	β-Sheet 2	I	57	0.328947	β-Sheet 2	V	57	0	β-Sheet 2	V	57	0	β-Sheet 2	I	57	0	β-Sheet 2	I	57	0	β-Sheet 2	I	57	0	β-Sheet 2	I	57	0	β-Sheet 2	I	57	0	β-Sheet 2	R	57	7.37179
	β-Sheet 2	P	58	1.2987	0	β-Sheet 2	P	58	0	β-Sheet 2	P	58	0.328947	β-Sheet 2	P	58	0.328947	β-Sheet 2	I	58	2.53623	β-Sheet 2	I	58	1.73611	β-Sheet 2	P	58	2.17391	β-Sheet 2	P	58	2.92208	β-Sheet 2	P	58	0.320513	β-Sheet 2	P	58	0.357143	β-Sheet 2	P	58	0.684932	β-Sheet 2	V	58	0
	β-Sheet 2	L	59	0	0	β-Sheet 2	V	59	0	β-Sheet 2	V	59	0	β-Sheet 2	V	59	0	β-Sheet 2	F	59	0	β-Sheet 2	I	59	0	β-Sheet 2	L	59	0	β-Sheet 2	F	59	0.324675	β-Sheet 2	V	59	0	β-Sheet 2	V	59	0	β-Sheet 2	V	59	0	β-Sheet 2	I	59	6.08974
	Loop 4	G	60	0.324675	0	Loop 4	G	60	0	Loop 4	A	60	0	Loop 4	G	60	0	β-Sheet 2	P	60	0	β-Sheet 2	P	60	2.08333	Loop 4	G	60	0	β-Sheet 2	R	60	0	Loop 4	G	60	0.961538	Loop 4	G	60	0.357143	Loop 4	G	60	0	β-Sheet 2	F	60	0
	Loop 4	D	61	0.324675	0	Loop 4	L	61	0	Loop 4	E	61	0	Loop 4	A	61	0	β-Sheet 2	L	61	0.362319	β-Sheet 2	L	61	0.347222	Loop 4	E	61	2.89855	Loop 4	D	61	5.19481	Loop 4	D	61	0	Loop 4	T	61	0.357143	Loop 4	P	61	0	β-Sheet 2	P	61	4.16667
	β-Sheet 3	A	62	0	0	β-Sheet 3	A	62	0	β-Sheet 3	A	62	0	β-Sheet 3	A	62	0	Loop 4	N	62	0	β-Sheet 2	L	62	0	β-Sheet 3	A	62	0	Loop 4	Y	62	13.6364	β-Sheet 3	A	62	0	β-Sheet 3	A	62	0	β-Sheet 3	A	62	0	β-Sheet 2	L	62	0.320513
	β-Sheet 3	K	63	1.94805	0	β-Sheet 3	R	63	0	β-Sheet 3	D	63	0	β-Sheet 3	T	63	0.328947	Loop 4	N	63	1.81159	Loop 4	E	63	1.73611	β-Sheet 3	K	63	7.24638	β-Sheet 3	S	63	0	β-Sheet 3	K	63	1.28205	β-Sheet 3	T	63	0.357143	β-Sheet 3	E	63	0.342466	β-Sheet 2	E	63	0.320513
	β-Sheet 3	L	64	0	0	β-Sheet 3	L	64	0	β-Sheet 3	I	64	0	β-Sheet 3	I	64	0	Loop 4	N	64	2.17391	Loop 4	G	64	2.08333	β-Sheet 3	L	64	0	β-Sheet 3	K	64	15.2597	β-Sheet 3	L	64	0	β-Sheet 3	I	64	0	β-Sheet 3	I	64	0	Loop 4	E	64	0.961538
	β-Sheet 3	V	65	0	0	β-Sheet 3	V	65	0	β-Sheet 3	M	65	0	β-Sheet 3	V	65	0	β-Sheet 3	S	65	0	β-Sheet 3	E	65	0	β-Sheet 3	V	65	0	β-Sheet 3	L	65	0	β-Sheet 3	V	65	0	β-Sheet 3	I	65	0.357143	β-Sheet 3	I	65	0	Loop 4	G	65	0.961538
	β-Sheet 3	I	66	0	0	β-Sheet 3	I	66	0	β-Sheet 3	V	66	0	β-Sheet 3	V	66	0	β-Sheet 3	N	66	1.08696	β-Sheet 3	T	66	0.347222	β-Sheet 3	I	66	0	β-Sheet 3	I	66	0	β-Sheet 3	I	66	0	β-Sheet 3	V	66	0	β-Sheet 3	V	66	0	β-Sheet 3	S	66	0
	β-Sheet 3	T	67	0	0	β-Sheet 3	T	67	0	β-Sheet 3	T	67	0	β-Sheet 3	T	67	0	β-Sheet 3	L	67	0	β-Sheet 3	L	67	0	β-Sheet 3	V	67	0	β-Sheet 3	V	67	0	β-Sheet 3	V	67	0	β-Sheet 3	T	67	0	β-Sheet 3	T	67	0	β-Sheet 3	H	67	2.88462
	β-Sheet 3	T	68	0	0	β-Sheet 3	T	68	0	β-Sheet 3	T	68	0.328947	β-Sheet 3	T	68	1.97368	β-Sheet 3	E	68	0	β-Sheet 3	E	68	0	β-Sheet 3	T	68	0	β-Sheet 3	T	68	0	β-Sheet 3	T	68	0	β-Sheet 3	T	68	0	β-Sheet 3	T	68	0	β-Sheet 3	L	68	0
	β-Sheet 3	Y	69	0	0	β-Sheet 3	Y	69	0	β-Sheet 3	Y	69	0	β-Sheet 3	Y	69	0	β-Sheet 3	I	69	0	β-Sheet 3	I	69	0	β-Sheet 3	Y	69	0	β-Sheet 3	T	69	0	β-Sheet 3	Y	69	0	β-Sheet 3	Y	69	0	β-Sheet 3	Y	69	0	β-Sheet 3	E	69	0
	β-Sheet 3	W	70	38.6364	41.9118	β-Sheet 3	W	70	40.1408	β-Sheet 3	W	70	49.0132	β-Sheet 3	W	70	54.2763	β-Sheet 3	Q	70	0	β-Sheet 3	Q	70	0	β-Sheet 3	W	70	38.7681	β-Sheet 3	Y	70	0	β-Sheet 3	W	70	48.3974	β-Sheet 3	W	70	40.7143	β-Sheet 3	W	70	25.3425	β-Sheet 3	V	70	0
	β-Sheet 3	G	71	0	0	β-Sheet 3	G	71	0	β-Sheet 3	G	71	3.61842	β-Sheet 3	G	71	0	β-Sheet 3	A	71	0	β-Sheet 3	A	71	0	β-Sheet 3	G	71	0	β-Sheet 3	W	71	30.8442	β-Sheet 3	G	71	3.52564	β-Sheet 3	G	71	0.357143	Loop 5	G	71	0.342466	β-Sheet 3	Q	71	0
	β-Sheet 3	L	72	0	0	β-Sheet 3	L	72	0	β-Sheet 3	L	72	0	β-Sheet 3	L	72	0	β-Sheet 3	Y	72	0	β-Sheet 3	Y	72	0	β-Sheet 3	L	72	0	β-Sheet 3	A	72	0.324675	β-Sheet 3	L	72	0	β-Sheet 3	L	72	0	Loop 5	L	72	0	β-Sheet 3	V	72	0
	Loop 5	H	73	0	1.10294	Loop 5	T	73	0	Loop 5	M	73	0.328947	Loop 5	M	73	0	β-Sheet 3	W	73	52.5362	β-Sheet 3	W	73	27.7778	Loop 5	M	73	0	β-Sheet 3	L	73	0	Loop 5	M	73	1.60256	Loop 5	M	73	0	Loop 5	M	73	0	β-Sheet 3	Y	73	0
	Loop 5	T	74	0	0	Loop 5	T	74	0	Loop 5	P	74	0	Loop 5	P	74	0	β-Sheet 3	N	74	4.71014	β-Sheet 3	N	74	4.86111	Loop 5	P	74	0	Loop 5	S	74	0	Loop 5	P	74	0	Loop 5	P	74	0	Loop 5	P	74	0	β-Sheet 3	W	74	32.6923
	Loop 5	G	75	0	0	Loop 5	G	75	0	Loop 5	G	75	0	Loop 5	G	75	0	β-Sheet 3	L	75	0	β-Sheet 3	L	75	0	Loop 5	G	75	0	Loop 5	P	75	0	Loop 5	G	75	0	Loop 5	G	75	0	Loop 5	G	75	0	β-Sheet 3	N	75	12.8205
	Loop 5	E	76	0.974026	0.735294	Loop 5	E	76	2.11268	Loop 5	E	76	0	Loop 5	E	76	0	Loop 5	T	76	0	Loop 5	T	76	0	Loop 5	E	76	0	Loop 5	G	76	0	Loop 5	E	76	0.320513	Loop 5	E	76	0	Loop 5	E	76	0	β-Sheet 3	L	76	0
	Loop 5	R	77	0	0	Loop 5	R	77	0	Loop 5	R	77	0.328947	Loop 5	R	77	1.64474	Loop 5	P	77	0	Loop 5	P	77	0	Loop 5	R	77	0	Loop 5	E	77	0	Loop 5	R	77	0.641026	Loop 5	R	77	0	Loop 5	K	77	0	Loop 5	T	77	0
	Loop 5	D	78	4.54545	1.83824	Loop 5	S	78	3.52113	Loop 5	E	78	5.92105	Loop 5	E	78	19.4079	Loop 5	E	78	0	Loop 5	E	78	1.04167	Loop 5	P	78	0	Loop 5	R	78	0.324675	Loop 5	D	78	4.48718	Loop 5	K	78	0.357143	Loop 5	E	78	6.50685	Loop 5	P	78	0
	Loop 5	W	79	43.1818	37.5	Loop 5	W	79	41.9014	Loop 5	E	79	40.1316	Loop 5	E	79	29.6053	Loop 5	K	79	0	Loop 5	R	79	0	Loop 5	W	79	40.942	Loop 5	A	79	1.94805	Loop 5	W	79	33.0128	Loop 5	E	79	17.8571	Loop 5	E	79	18.4932	Loop 5	E	79	0
	Loop 5	H	80	45.1299	32.7206	Loop 5	H	80	43.3099	Loop 5	H	80	46.7105	Loop 5	Q	80	47.0395	Loop 5	G	80	0.362319	Loop 5	G	80	0.347222	Loop 5	H	80	34.7826	Loop 5	W	80	29.5455	Loop 5	H	80	39.4231	Loop 5	Q	80	27.8571	Loop 5	Q	80	20.8904	Loop 5	K	80	0
	Loop 5	L	81	0.324675	8.08824	Loop 5	L	81	1.05634	Loop 5	L	81	2.96053	Loop 5	L	81	1.97368	Loop 5	W	81	40.942	Loop 5	W	81	31.25	Loop 5	L	81	1.08696	Loop 5	H	81	30.1948	Loop 5	L	81	4.48718	Loop 5	L	81	2.14286	Loop 5	L	81	1.0274	Loop 5	G	81	0
	β-Sheet 4	G	82	0	0	β-Sheet 4	G	82	0	β-Sheet 4	G	82	0	β-Sheet 4	G	82	0	Loop 5	L	82	41.6667	Loop 5	L	82	27.4306	β-Sheet 4	G	82	0.362319	Loop 5	L	82	0.649351	β-Sheet 4	G	82	0	β-Sheet 4	G	82	0	Loop 5	G	82	0	Loop 5	W	82	22.4359
	β-Sheet 4	Q	83	8.76623	3.67647	β-Sheet 4	H	83	14.4366	β-Sheet 4	H	83	30.2632	β-Sheet 4	H	83	16.4474	Loop 5	S	83	4.34783	Loop 5	S	83	3.81944	β-Sheet 4	H	83	11.9565	β-Sheet 4	G	83	0	β-Sheet 4	H	83	2.24359	β-Sheet 4	H	83	6.42857	β-Sheet 4	N	83	6.84932	Loop 5	L	83	21.7949
	β-Sheet 4	G	84	0	0	β-Sheet 4	G	84	0	β-Sheet 4	G	84	0	β-Sheet 4	G	84	0	β-Sheet 4	S	84	0	β-Sheet 4	R	84	1.73611	β-Sheet 4	G	84	0	β-Sheet 4	H	84	4.22078	β-Sheet 4	G	84	0	β-Sheet 4	G	84	0	β-Sheet 4	G	84	0	Loop 5	S	84	4.48718
	β-Sheet 4	V	85	0	0	β-Sheet 4	V	85	0	β-Sheet 4	V	85	0	β-Sheet 4	A	85	0	β-Sheet 4	Y	85	22.8261	β-Sheet 4	Y	85	13.8889	β-Sheet 4	V	85	0	β-Sheet 4	G	85	0	β-Sheet 4	V	85	0	β-Sheet 4	A	85	0	β-Sheet 4	V	85	0	β-Sheet 4	S	85	0
	β-Sheet 4	S	86	0	0	β-Sheet 4	S	86	0	β-Sheet 4	S	86	0	β-Sheet 4	S	86	0	β-Sheet 4	A	86	0	β-Sheet 4	A	86	0	β-Sheet 4	S	86	0	β-Sheet 4	V	86	0	β-Sheet 4	S	86	0	β-Sheet 4	S	86	0	β-Sheet 4	G	86	0	β-Sheet 4	Y	86	12.5
	β-Sheet 4	I	87	0	0	β-Sheet 4	I	87	0	β-Sheet 4	I	87	0	β-Sheet 4	V	87	0	β-Sheet 4	V	87	0	β-Sheet 4	V	87	0	β-Sheet 4	I	87	0	β-Sheet 4	S	87	0	β-Sheet 4	I	87	0	β-Sheet 4	V	87	0	β-Sheet 4	I	87	0	β-Sheet 4	A	87	0
	β-Sheet 4	E	88	0	0	β-Sheet 4	E	88	0	β-Sheet 4	E	88	0	β-Sheet 4	E	88	0	β-Sheet 4	R	88	0	β-Sheet 4	R	88	0	β-Sheet 4	E	88	0	β-Sheet 4	I	88	0	β-Sheet 4	E	88	0	β-Sheet 4	E	88	0	β-Sheet 4	E	88	0	β-Sheet 4	V	88	0
	β-Sheet 4	W	89	0	0	β-Sheet 4	W	89	0	β-Sheet 4	W	89	0	β-Sheet 4	W	89	0	β-Sheet 4	I	89	0	β-Sheet 4	L	89	0	β-Sheet 4	W	89	0	β-Sheet 4	Q	89	0	β-Sheet 4	W	89	0	β-Sheet 4	W	89	0	β-Sheet 4	W	89	0	β-Sheet 4	R	89	0
	β-Sheet 4	R	90	0	0	β-Sheet 4	K	90	0	β-Sheet 4	Q	90	0	β-Sheet 4	R	90	0	β-Sheet 4	T	90	0	β-Sheet 4	T	90	0	β-Sheet 4	R	90	0.362319	β-Sheet 4	W	90	0	β-Sheet 4	R	90	0.320513	β-Sheet 4	R	90	1.07143	β-Sheet 4	R	90	0	β-Sheet 4	I	90	0
	β-Sheet 4	K	91	0.324675	0	β-Sheet 4	L	91	0	β-Sheet 4	Y	91	0	β-Sheet 4	Q	91	0	β-Sheet 4	W	91	0	β-Sheet 4	W	91	0	β-Sheet 4	Q	91	0	β-Sheet 4	R	91	5.51948	β-Sheet 4	Q	91	0	β-Sheet 4	Q	91	0	β-Sheet 4	Q	91	0	β-Sheet 4	T	91	0
	Loop 6	K	92	0.649351	0	Loop 6	G	92	0	Loop 6	K	92	0	Loop 6	G	92	0	β-Sheet 4	Y	92	0	β-Sheet 4	Y	92	1.38889	Loop 6	G	92	2.17391	β-Sheet 4	L	92	0.324675	Loop 6	K	92	0	Loop 6	G	92	0	Loop 6	G	92	0	β-Sheet 4	W	92	0
	Loop 6	R	93	0.324675	0	Loop 6	K	93	0	Loop 6	K	93	0	Loop 6	K	93	0	β-Sheet 4	T	93	0	Loop 6	N	93	1.04167	Loop 6	I	93	1.44928	Loop 6	G	93	1.62338	Loop 6	R	93	0	Loop 6	R	93	0	Loop 6	K	93	0	β-Sheet 4	Y	93	2.5641
	β-Sheet 5	Y	94	0	0	β-Sheet 5	Y	94	0	β-Sheet 5	Y	94	0	β-Sheet 5	Y	94	0	Loop 6	E	94	1.81159	Loop 6	K	94	1.04167	β-Sheet 5	Y	94	0	Loop 6	S	94	0.974026	β-Sheet 5	Y	94	0	β-Sheet 5	Y	94	0	β-Sheet 5	Y	94	0	β-Sheet 4	S	94	0
	β-Sheet 5	S	95	0	0	β-Sheet 5	K	95	0	β-Sheet 5	R	95	0	β-Sheet 5	T	95	0	Loop 6	K	95	1.44928	Loop 6	D	95	0	β-Sheet 5	R	95	0	β-Sheet 5	Y	95	0	β-Sheet 5	S	95	0	β-Sheet 5	I	95	0	β-Sheet 5	I	95	0	Loop 6	E	95	1.28205
	β-Sheet 5	T	96	0	0	β-Sheet 5	T	96	0	β-Sheet 5	T	96	0	β-Sheet 5	T	96	0	β-Sheet 5	F	96	0	Loop 6	F	96	0	β-Sheet 5	T	96	0	β-Sheet 5	V	96	0	β-Sheet 5	T	96	0	β-Sheet 5	T	96	0	β-Sheet 5	T	96	0	Loop 6	K	96	0.961538
	β-Sheet 5	Q	97	0	0	β-Sheet 5	Q	97	0	β-Sheet 5	Q	97	0	β-Sheet 5	Q	97	0	β-Sheet 5	W	97	0	β-Sheet 5	Y	97	0	β-Sheet 5	Q	97	0	β-Sheet 5	T	97	0	β-Sheet 5	Q	97	0	β-Sheet 5	Q	97	0	β-Sheet 5	Q	97	0	β-Sheet 5	F	97	0
	Loop 7	V	98	0	0	Loop 7	V	98	0	Loop 7	I	98	0	Loop 7	I	98	0	β-Sheet 5	T	98	0	β-Sheet 5	T	98	0	Loop 7	I	98	0	β-Sheet 5	Q	98	0	Loop 7	I	98	0	Loop 7	I	98	0	Loop 7	L	98	0	β-Sheet 5	W	98	0
	Loop 7	D	99	0	0	Loop 7	D	99	0	Loop 7	D	99	0	Loop 7	D	99	0	β-Sheet 5	D	99	0	β-Sheet 5	D	99	0	Loop 7	D	99	0	Loop 7	V	99	0	Loop 7	D	99	0	Loop 7	D	99	0	Loop 7	D	99	0	β-Sheet 5	T	99	0
	α-Helix 2	P	100	0	0	α-Helix 2	P	100	0	α-Helix 2	P	100	0	α-Helix 2	P	100	0	Loop 7	V	100	0	Loop 7	V	100	0	α-Helix 2	P	100	0	Loop 7	D	100	0	α-Helix 2	P	100	0	α-Helix 2	P	100	0	α-Helix 2	P	100	0	β-Sheet 5	D	100	0
	α-Helix 2	D	101	0	0	α-Helix 2	E	101	0	α-Helix 2	E	101	0	α-Helix 2	E	101	0	Loop 7	T	101	0	Loop 7	I	101	0	α-Helix 2	E	101	0	α-Helix 2	P	101	0	α-Helix 2	E	101	0	α-Helix 2	E	101	0	α-Helix 2	E	101	0	Loop 7	V	101	0
	α-Helix 2	L	102	0	0	α-Helix 2	M	102	0	α-Helix 2	T	102	0	α-Helix 2	T	102	0	α-Helix 2	P	102	0	α-Helix 2	P	102	0	α-Helix 2	L	102	0	α-Helix 2	F	102	0	α-Helix 2	L	102	0	α-Helix 2	T	102	0	α-Helix 2	T	102	0	Loop 7	T	102	0
	α-Helix 2	A	103	0	0	α-Helix 2	A	103	0	α-Helix 2	A	103	0	α-Helix 2	A	103	0	α-Helix 2	D	103	0	α-Helix 2	D	103	0	α-Helix 2	A	103	0	α-Helix 2	T	103	0	α-Helix 2	A	103	0	α-Helix 2	A	103	0	α-Helix 2	A	103	0	α-Helix 2	P	103	0
	α-Helix 2	D	104	0	0	α-Helix 2	D	104	0	α-Helix 2	D	104	0	α-Helix 2	D	104	0	α-Helix 2	Y	104	0	α-Helix 2	V	104	0	α-Helix 2	D	104	0	α-Helix 2	A	104	0	α-Helix 2	D	104	0	α-Helix 2	D	104	0	α-Helix 2	D	104	0	α-Helix 2	D	104	0
	α-Helix 2	Q	105	0	0	α-Helix 2	K	105	0	α-Helix 2	R	105	0	α-Helix 2	R	105	0	α-Helix 2	A	105	0	α-Helix 2	A	105	0	α-Helix 2	K	105	0	α-Helix 2	D	105	0	α-Helix 2	H	105	0	α-Helix 2	R	105	0	α-Helix 2	R	105	0	α-Helix 2	V	105	0
	α-Helix 2	L	106	0	0	α-Helix 2	L	106	0	α-Helix 2	M	106	0	α-Helix 2	L	106	0	α-Helix 2	D	106	0	α-Helix 2	E	106	0	α-Helix 2	L	106	0	α-Helix 2	R	106	0	α-Helix 2	L	106	0	α-Helix 2	L	106	0	α-Helix 2	I	106	0	α-Helix 2	A	106	0
	α-Helix 2	I	107	0	0	α-Helix 2	I	107	0	α-Helix 2	I	107	0	α-Helix 2	I	107	0	α-Helix 2	S	107	0	α-Helix 2	H	107	0	α-Helix 2	I	107	0	α-Helix 2	L	107	0	α-Helix 2	I	107	0	α-Helix 2	I	107	0	α-Helix 2	I	107	0	α-Helix 2	D	107	0
	α-Helix 2	H	108	0	0	α-Helix 2	H	108	0	α-Helix 2	H	108	0	α-Helix 2	H	108	0	α-Helix 2	L	108	0	α-Helix 2	L	108	0	α-Helix 2	H	108	0	α-Helix 2	I	108	0	α-Helix 2	H	108	0	α-Helix 2	H	108	0	α-Helix 2	H	108	0	α-Helix 2	Q	108	0
	α-Helix 2	L	109	0	0	α-Helix 2	L	109	0	α-Helix 2	L	109	0	α-Helix 2	L	109	0	α-Helix 2	I	109	0	α-Helix 2	V	109	0	α-Helix 2	L	109	0	α-Helix 2	H	109	0	α-Helix 2	L	109	0	α-Helix 2	L	109	0	α-Helix 2	L	109	0	α-Helix 2	L	109	0
	α-Helix 2	H	110	0	0	α-Helix 2	Y	110	0	α-Helix 2	H	110	0	α-Helix 2	H	110	0	α-Helix 2	H	110	0	α-Helix 2	H	110	0	α-Helix 2	Y	110	0	α-Helix 2	S	110	0	α-Helix 2	H	110	0	α-Helix 2	H	110	0	α-Helix 2	Y	110	0	α-Helix 2	A	110	0
	Loop 8	Y	111	0	0.367647	Loop 8	Y	111	0	α-Helix 2	Y	111	0	α-Helix 2	Y	111	0	α-Helix 2	G	111	0	α-Helix 2	S	111	0	α-Helix 2	Y	111	0.724638	α-Helix 2	Q	111	0.324675	α-Helix 2	Y	111	0	α-Helix 2	Y	111	0	α-Helix 2	Y	111	0	α-Helix 2	H	111	0
	Loop 8	F	112	0	0	Loop 8	F	112	0	Loop 8	F	112	0	Loop 8	F	112	0	α-Helix 2	T	112	0	α-Helix 2	A	112	0	Loop 8	F	112	0	α-Helix 2	Y	112	1.2987	Loop 8	F	112	0	Loop 8	F	112	0	Loop 8	F	112	0	α-Helix 2	S	112	0
	Loop 8	D	113	0	0	Loop 8	N	113	0	Loop 8	N	113	0	Loop 8	Q	113	0	α-Helix 2	Y	113	0	α-Helix 2	Y	113	0.694444	Loop 8	D	113	0	Loop 8	F	113	0	Loop 8	D	113	0	Loop 8	Q	113	0	Loop 8	Q	113	0	α-Helix 2	T	113	0
	Loop 8	C	114	0	0	Loop 8	C	114	0	Loop 8	C	114	0	Loop 8	C	114	0	Loop 8	F	114	0	Loop 8	F	114	0	Loop 8	C	114	0	Loop 8	D	114	0	Loop 8	C	114	0	Loop 8	C	114	0	Loop 8	C	114	0	α-Helix 2	Y	114	0
	Loop 8	F	115	0	0	Loop 8	F	115	0	Loop 8	F	115	0	Loop 8	F	115	0	Loop 8	A	115	0	Loop 8	S	115	0	Loop 8	F	115	0	Loop 8	C	115	0	Loop 8	F	115	0	Loop 8	F	115	0	Loop 8	F	115	0	Loop 8	F	115	0
	Loop 8	S	116	0	0	Loop 8	T	116	0	Loop 8	T	116	0	Loop 8	S	116	0	Loop 8	C	116	0	Loop 8	C	116	0	Loop 8	T	116	0	Loop 8	F	116	0	Loop 8	A	116	0	Loop 8	S	116	0	Loop 8	T	116	0	Loop 8	P	116	0
	α-Helix 3	E	117	0	0	α-Helix 3	A	117	0	α-Helix 3	E	117	0	α-Helix 3	D	117	0	Loop 8	F	117	0	Loop 8	F	117	0	α-Helix 3	A	117	0	Loop 8	A	117	0	α-Helix 3	E	117	0	α-Helix 3	D	117	0	α-Helix 3	E	117	0	Loop 8	C	117	0
	α-Helix 3	S	118	0	0	α-Helix 3	S	118	0	α-Helix 3	S	118	0	α-Helix 3	S	118	0	Loop 8	T	118	0	Loop 8	A	118	0	α-Helix 3	S	118	0	α-Helix 3	E	118	0	α-Helix 3	S	118	0	α-Helix 3	S	118	0	α-Helix 3	S	118	0	Loop 8	F	118	0
	α-Helix 3	A	119	0	0	α-Helix 3	A	119	0	α-Helix 3	A	119	0	α-Helix 3	A	119	0	α-Helix 3	A	119	0	α-Helix 3	A	119	0	α-Helix 3	A	119	0	α-Helix 3	T	119	0	α-Helix 3	A	119	0	α-Helix 3	A	119	0	α-Helix 3	A	119	0	Loop 8	A	119	0
	α-Helix 3	I	120	0	0	α-Helix 3	I	120	0	α-Helix 3	I	120	0	α-Helix 3	V	120	0	α-Helix 3	G	120	0	α-Helix 3	F	120	0	α-Helix 3	I	120	0	α-Helix 3	A	120	0	α-Helix 3	I	120	0	α-Helix 3	V	120	0	α-Helix 3	V	120	0	Loop 8	A	120	0
	α-Helix 3	R	121	0	0	α-Helix 3	R	121	0	α-Helix 3	R	121	0	α-Helix 3	R	121	0	α-Helix 3	E	121	0	α-Helix 3	A	121	0	α-Helix 3	R	121	0	α-Helix 3	I	121	0	α-Helix 3	R	121	0	α-Helix 3	R	121	0	α-Helix 3	R	121	0	α-Helix 3	H	121	0
	α-Helix 3	N	122	0	0	α-Helix 3	Q	122	0	α-Helix 3	R	122	0	α-Helix 3	R	122	0	α-Helix 3	V	122	0	α-Helix 3	V	122	0	α-Helix 3	Q	122	0	α-Helix 3	R	122	0	α-Helix 3	K	122	0	α-Helix 3	K	122	0	α-Helix 3	K	122	0	α-Helix 3	A	122	0
	α-Helix 3	T	123	0	0	α-Helix 3	A	123	0	α-Helix 3	A	123	0	α-Helix 3	A	123	0	α-Helix 3	R	123	0	α-Helix 3	R	123	0	α-Helix 3	A	123	0	α-Helix 3	R	123	0	α-Helix 3	A	123	0	α-Helix 3	A	123	0	α-Helix 3	A	123	0	α-Helix 3	V	123	0
	α-Helix 3	I	124	0	0	α-Helix 3	V	124	0	α-Helix 3	I	124	0	α-Helix 3	I	124	0	α-Helix 3	R	124	0	α-Helix 3	Q	124	0	α-Helix 3	V	124	0	α-Helix 3	A	124	0	α-Helix 3	I	124	0	α-Helix 3	I	124	0	α-Helix 3	I	124	0	α-Helix 3	R	124	0
	α-Helix 3	L	125	0	0	α-Helix 3	L	125	0	α-Helix 3	L	125	0	α-Helix 3	L	125	0	α-Helix 3	A	125	0	α-Helix 3	A	125	0	α-Helix 3	L	125	0	α-Helix 3	I	125	0	α-Helix 3	L	125	0	α-Helix 3	L	125	0	α-Helix 3	V	125	0	α-Helix 3	Q	125	0
	Loop 9	G	126	0	0	Loop 9	G	126	0	Loop 9	G	126	0	Loop 9	G	126	0	α-Helix 3	I	126	0	α-Helix 3	I	126	0	Loop 9	G	126	0	α-Helix 3	L	126	0	Loop 9	G	126	0	Loop 9	G	126	0	Loop 9	G	126	0	α-Helix 3	A	126	0
	Loop 9	R	127	0	0	Loop 9	R	127	0	Loop 9	Q	127	0	Loop 9	D	127	0	α-Helix 3	R	127	0	α-Helix 3	R	127	0	Loop 9	R	127	0	Loop 9	G	127	0	Loop 9	Q	127	0	Loop 9	D	127	0	Loop 9	E	127	0	α-Helix 3	I	127	0
	Loop 9	I	128	0	0	Loop 9	P	128	0	Loop 9	R	128	0	Loop 9	R	128	0	Loop 9	G	128	0	Loop 9	G	128	0	Loop 9	P	128	0	Loop 9	Q	128	0	Loop 9	I	128	0	Loop 9	R	128	0	Loop 9	K	128	0	α-Helix 3	R	128	0
	Loop 9	V	129	0	0	Loop 9	V	129	0	Loop 9	V	129	0	Loop 9	V	129	0	Loop 9	E	129	0	Loop 9	E	129	0	Loop 9	V	129	0	Loop 9	L	129	0	Loop 9	V	129	0	Loop 9	L	129	0	Loop 9	L	129	0	Loop 9	G	129	0
	Loop 9	S	130	0	0	Loop 9	F	130	0	Loop 9	L	130	0	Loop 9	L	130	0	Loop 9	K	130	0	Loop 9	K	130	0	Loop 9	I	130	0	Loop 9	V	130	0	Loop 9	S	130	0	Loop 9	L	130	0	Loop 9	L	130	0	Loop 9	E	130	0
	Loop 9	P	131	0	0	Loop 9	P	131	0	Loop 9	T	131	0	Loop 9	N	131	0	Loop 9	V	131	0	Loop 9	V	131	0	Loop 9	P	131	0	Loop 9	A	131	0	Loop 9	P	131	0	Loop 9	H	131	0	Loop 9	C	131	0	Loop 9	Q	131	0
	Loop 9	R	132	0	0	Loop 9	R	132	0	Loop 9	R	132	0	Loop 9	K	132	0	Loop 9	L	132	0	Loop 9	T	132	0	Loop 9	K	132	0	Loop 9	P	132	0	Loop 9	R	132	0	Loop 9	R	132	0	Loop 9	K	132	0	Loop 9	V	132	0
	Loop 9	C	133	0	0	Loop 9	C	133	0	Loop 9	C	133	0	Loop 9	C	133	0	Loop 9	S	133	0	Loop 9	S	133	0	Loop 9	C	133	0	Loop 9	R	133	0	Loop 9	C	133	0	Loop 9	C	133	0	Loop 9	C	133	0	Loop 9	L	133	0
	Loop 9	E	134	0	0	Loop 9	E	134	0	Loop 9	E	134	0	Loop 9	E	134	0	Loop 9	C	134	0	Loop 9	F	134	0	Loop 9	E	134	0	Loop 9	C	134	0	Loop 9	E	134	0	Loop 9	E	134	0	Loop 9	N	134	0	Loop 9	S	134	0
	Loop 9	Y	135	0	0	Loop 9	Y	135	0	Loop 9	Y	135	0	Loop 9	Y	135	0	Loop 9	C	135	0	Loop 9	C	135	0	Loop 9	Y	135	0	Loop 9	E	135	0	Loop 9	F	135	0	Loop 9	Y	135	0	Loop 9	Y	135	0	Loop 9	Y	135	0
	α-Turn 2	Q	136	0	0	α-Turn 2	P	136	0	α-Turn 2	S	136	0	α-Turn 2	S	136	0	Loop 9	N	136	0	Loop 9	S	136	0	α-Turn 2	P	136	0	Loop 9	Y	136	0	α-Turn 2	P	136	0	α-Turn 2	S	136	0	α-Turn 2	P	136	0	Loop 9	C	136	0
	α-Turn 2	A	137	0	0	α-Turn 2	A	137	0	α-Turn 2	A	137	0	α-Turn 2	A	137	0	Loop 9	Y	137	0	Loop 9	Y	137	0	α-Turn 2	A	137	0	α-Turn 2	K	137	0	α-Turn 2	A	137	0	α-Turn 2	A	137	0	α-Turn 2	A	137	0	Loop 9	G	137	0
	α-Turn 2	G	138	0	0	α-Turn 2	G	138	0	α-Turn 2	G	138	0	α-Turn 2	G	138	0	Loop 9	P	138	0	Loop 9	P	138	0	α-Turn 2	G	138	0	α-Turn 2	E	138	0	α-Turn 2	G	138	0	α-Turn 2	G	138	0	α-Turn 2	G	138	0	Loop 9	Y	138	0
	Loop 9	H	139	0	0	Loop 9	H	139	0	Loop 9	H	139	0	Loop 9	H	139	0	Loop 9	Q	139	0	Loop 9	Q	139	0	Loop 9	H	139	0	α-Turn 2	G	139	0	Loop 9	H	139	0	Loop 9	H	139	0	Loop 9	H	139	0	α-Turn 2	A	139	0
	Loop 9	N	140	0	0	Loop 9	N	140	0	Loop 9	S	140	0	Loop 9	S	140	0	α-Turn 2	A	140	0	Loop 9	A	140	0	Loop 9	K	140	0	Loop 9	H	140	0	Loop 9	T	140	0	Loop 9	S	140	0	Loop 9	S	140	0	α-Turn 2	V	140	0
	Loop 9	K	141	0	0	Loop 9	Q	141	0	Loop 9	Q	141	0	Loop 9	Q	141	0	α-Turn 2	H	141	0	Loop 9	H	141	0	Loop 9	Q	141	0	Loop 9	R	141	0	Loop 9	K	141	0	Loop 9	Q	141	0	Loop 9	Q	141	0	α-Turn 2	A	141	0
	Loop 9	V	142	0	0	Loop 9	V	142	0	Loop 9	V	142	0	Loop 9	V	142	0	α-Turn 2	K	142	0	Loop 9	K	142	0	Loop 9	V	142	0	Loop 9	Q	142	0	Loop 9	V	142	0	Loop 9	V	142	0	Loop 9	V	142	0	Loop 9	H	142	0
	Loop 9	G	143	0	0	Loop 9	G	143	0	Loop 9	G	143	0	Loop 9	G	143	0	Loop 9	T	143	0	Loop 9	S	143	0	Loop 9	G	143	0	Loop 9	V	143	0	Loop 9	G	143	0	Loop 9	G	143	0	Loop 9	G	143	0	Loop 9	H	143	0
	Loop 9	S	144	0	0	Loop 9	T	144	0	Loop 9	T	144	0	Loop 9	S	144	0	Loop 9	Q	144	0	Loop 9	Q	144	0	Loop 9	S	144	0	Loop 9	G	144	0	Loop 9	T	144	0	Loop 9	S	144	0	Loop 9	T	144	0	Loop 9	S	144	0
	α-Helix 4	L	145	0	0	α-Helix 4	L	145	0	α-Helix 4	L	145	0	α-Helix 4	L	145	0	Loop 9	V	145	0	Loop 9	V	145	0	α-Helix 4	L	145	0	Loop 9	S	145	0	α-Helix 4	L	145	0	α-Helix 4	L	145	0	α-Helix 4	L	145	0	Loop 9	S	145	0
	α-Helix 4	Q	146	0	0	α-Helix 4	Q	146	0	α-Helix 4	Q	146	0	α-Helix 4	Q	146	0	Loop 9	P	146	0	Loop 9	Q	146	0	α-Helix 4	Q	146	0	α-Helix 4	L	146	0	α-Helix 4	Q	146	0	α-Helix 4	Q	146	0	α-Helix 4	Q	146	0	Loop 9	V	146	0
	α-Helix 4	Y	147	0	0	α-Helix 4	H	147	0	α-Helix 4	F	147	0	α-Helix 4	F	147	0	Loop 9	T	147	0	Loop 9	S	147	0	α-Helix 4	Y	147	0	α-Helix 4	Q	147	0	α-Helix 4	Y	147	0	α-Helix 4	Y	147	0	α-Helix 4	Y	147	0	Loop 9	Q	147	0
	α-Helix 4	L	148	0	0	α-Helix 4	L	148	0	α-Helix 4	L	148	0	α-Helix 4	L	148	0	α-Helix 4	L	148	0	α-Helix 4	L	148	0	α-Helix 4	L	148	0	α-Helix 4	F	148	0	α-Helix 4	L	148	0	α-Helix 4	L	148	0	α-Helix 4	L	148	0	Loop 9	S	148	0
	α-Helix 4	A	149	0	0	α-Helix 4	A	149	0	α-Helix 4	A	149	0	α-Helix 4	A	149	0	α-Helix 4	Q	149	0	α-Helix 4	Q	149	0	α-Helix 4	A	149	0	α-Helix 4	L	149	0	α-Helix 4	A	149	0	α-Helix 4	A	149	0	α-Helix 4	A	149	0	α-Helix 4	L	149	0
	α-Helix 4	L	150	0	0	α-Helix 4	L	150	0	α-Helix 4	L	150	0	α-Helix 4	L	150	0	α-Helix 4	F	150	0	α-Helix 4	F	150	0	α-Helix 4	L	150	0	α-Helix 4	A	150	0	α-Helix 4	I	150	0	α-Helix 4	L	150	0	α-Helix 4	L	150	0	α-Helix 4	Q	150	0
	α-Helix 4	A	151	0	0	α-Helix 4	T	151	0	α-Helix 4	K	151	0	α-Helix 4	K	151	0	α-Helix 4	L	151	0	α-Helix 4	L	151	0	α-Helix 4	I	151	0	α-Helix 4	L	151	0	α-Helix 4	S	151	0	α-Helix 4	R	151	0	α-Helix 4	R	151	0	α-Helix 4	L	151	0
	α-Helix 4	A	152	0	0	α-Helix 4	A	152	0	α-Helix 4	A	152	0	α-Helix 4	V	152	0	α-Helix 4	A	152	0	α-Helix 4	A	152	0	α-Helix 4	A	152	0	α-Helix 4	K	152	0	α-Helix 4	A	152	0	α-Helix 4	V	152	0	α-Helix 4	A	152	0	α-Helix 4	L	152	0
	α-Helix 4	L	153	0	0	α-Helix 4	W	153	0	α-Helix 4	L	153	0	α-Helix 4	V	153	0	α-Helix 4	L	153	0	α-Helix 4	L	153	0	α-Helix 4	W	153	0	α-Helix 4	A	153	0	α-Helix 4	L	153	0	α-Helix 4	L	153	0	α-Helix 4	L	153	0	α-Helix 4	A	153	0
	α-Helix 4	I	154	0	0	Loop 10	V	154	0	Loop 10	V	154	0	Loop 10	V	154	0	α-Helix 4	V	154	0	α-Helix 4	K	154	0	Loop 10	V	154	0	α-Helix 4	L	154	0	α-Helix 4	L	154	0	α-Helix 4	V	154	0	Loop 10	V	154	0	α-Helix 4	L	154	0
	Loop 10	K	155	0	0	Loop 10	G	155	0	Loop 10	K	155	0	Loop 10	G	155	0	α-Helix 4	V	155	0	α-Helix 4	A	155	0	Loop 10	G	155	0	Loop 10	I	155	0	Loop 10	K	155	0	Loop 10	G	155	0	Loop 10	G	155	0	α-Helix 4	K	155	0
	Loop 10	P	156	0	0	Loop 10	V	156	0	Loop 10	V	156	0	Loop 10	K	156	0	α-Helix 4	V	156	0	α-Helix 4	W	156	0	Loop 10	V	156	0	Loop 10	S	156	0	Loop 10	R	156	0	Loop 10	K	156	0	Loop 10	R	156	0	α-Helix 4	V	156	0
	Loop 10	K	157	0	0	Loop 10	K	157	0	Loop 10	K	157	0	Loop 10	V	157	0	α-Helix 4	Q	157	0	α-Helix 4	Q	157	0	Loop 10	Q	157	0	Loop 10	E	157	0	Loop 10	K	157	0	Loop 10	V	157	0	Loop 10	V	157	0	α-Helix 4	V	157	0
	Loop 10	Q	158	0	0	Loop 10	K	158	0	Loop 10	R	158	0	Loop 10	K	158	0	Loop 10	Q	158	0	Loop 10	N	158	0	Loop 10	K	158	0	Loop 10	R	158	0	Loop 10	P	158	0	Loop 10	K	158	0	Loop 10	R	158	0	Loop 10	L	158	0
	Loop 10	I	159	0	0	Loop 10	R	159	0	Loop 10	N	159	0	Loop 10	R	159	0	Loop 10	N	159	0	Loop 10	G	159	0	Loop 10	R	159	0	Loop 10	R	159	0	Loop 10	K	159	0	Loop 10	R	159	0	Loop 10	V	159	0	Loop 10	Q	159	0
	Loop 10	K	160	2.92208	0.735294	Loop 10	K	160	7.04225	Loop 10	K	160	0.986842	Loop 10	K	160	1.31579	Loop 10	D	160	0	Loop 10	S	160	0	Loop 10	R	160	0.724638	Loop 10	H	160	0	Loop 10	K	160	0.320513	Loop 10	R	160	0	Loop 10	R	160	1.0274	Loop 10	N	160	0
	Loop 10	P	161	2.5974	1.10294	Loop 10	P	161	1.76056	Loop 10	P	161	0.328947	Loop 10	P	161	0.986842	Loop 10	R	161	0	Loop 10	Q	161	0	Loop 10	P	161	1.81159	Loop 10	R	161	1.2987	Loop 10	P	161	0.641026	Loop 10	P	161	1.78571	Loop 10	P	161	0	Loop 10	D	161	0
	Loop 10	P	162	0.324675	0	Loop 10	P	162	0	Loop 10	P	162	0	Loop 10	P	162	0.657895	Loop 10	S	162	0	Loop 10	G	162	0	Loop 10	P	162	1.08696	Loop 10	P	162	0	Loop 10	P	162	0.320513	Loop 10	P	162	0	Loop 10	P	162	0	Loop 10	R	162	0
	Loop 10	L	163	0	0	Loop 10	L	163	0	Loop 10	L	163	0	Loop 10	L	163	0	Loop 10	Q	163	0.362319	Loop 10	K	163	0	Loop 10	L	163	0	Loop 10	P	163	0	Loop 10	L	163	0	Loop 10	L	163	0	Loop 10	F	163	0	Loop 10	P	163	0
	Loop 10	P	164	0	0	Loop 10	P	164	0	Loop 10	P	164	0	Loop 10	P	164	0	Loop 10	R	164	18.1159	Loop 10	G	164	0	Loop 10	P	164	0	Loop 10	L	164	0	Loop 10	P	164	0	Loop 10	P	164	0	Loop 10	P	164	0	Loop 10	K	164	1.28205
	Loop 10	S	165	0	0	Loop 10	S	165	0	Loop 10	S	165	0	Loop 10	S	165	0	Loop 10	D	165	0	Loop 10	P	165	1.38889	Loop 10	S	165	0	Loop 10	P	165	0	Loop 10	S	165	0	Loop 10	S	165	0	Loop 10	S	165	0	Loop 10	G	165	1.28205
	α-Helix 5	V	166	0	0	α-Helix 5	V	166	0	α-Helix 5	V	166	0	α-Helix 5	V	166	0	Loop 10	S	166	0	Loop 10	S	166	0	α-Helix 5	V	166	0	Loop 10	S	166	0	α-Helix 5	V	166	0	α-Helix 5	V	166	0	α-Helix 5	V	166	0	Loop 10	K	166	0.320513
	α-Helix 5	R	167	0	0	α-Helix 5	T	167	0	α-Helix 5	Q	167	0	α-Helix 5	Q	167	0	Loop 10	T	167	0	Loop 10	R	167	0	α-Helix 5	T	167	0	α-Helix 5	V	167	0	α-Helix 5	S	167	0	α-Helix 5	Q	167	0	α-Helix 5	Q	167	0	Loop 10	N	167	0
	α-Helix 5	K	168	0	0	α-Helix 5	K	168	0	α-Helix 5	K	168	0	α-Helix 5	I	168	0	Loop 10	T	168	0	Loop 10	K	168	0	α-Helix 5	K	168	0	α-Helix 5	A	168	0	α-Helix 5	K	168	0	α-Helix 5	V	168	0	α-Helix 5	K	168	0	Loop 10	P	168	0
	α-Helix 5	L	169	0	0	α-Helix 5	L	169	0	α-Helix 5	L	169	0	α-Helix 5	L	169	0	α-Helix 5	R	169	0	α-Helix 5	Q	169	0	α-Helix 5	L	169	0	α-Helix 5	K	169	0	α-Helix 5	L	169	0	α-Helix 5	L	169	0	α-Helix 5	L	169	0	Loop 10	T	169	0
	α-Helix 5	T	170	0	0	α-Helix 5	T	170	0	α-Helix 5	T	170	0	α-Helix 5	T	170	0	α-Helix 5	K	170	0	α-Helix 5	R	170	0	α-Helix 5	T	170	0	α-Helix 5	L	170	0	α-Helix 5	A	170	0	α-Helix 5	T	170	0	α-Helix 5	A	170	0	α-Helix 5	R	170	0
	Loop 11	E	171	0	0	Loop 11	E	171	0	Loop 11	E	171	0	Loop 11	Q	171	0	α-Helix 5	Q	171	0	α-Helix 5	G	171	0	Loop 11	E	171	0	α-Helix 5	T	171	0	Loop 11	E	171	0	Loop 11	E	171	0	Loop 11	A	171	0	α-Helix 5	K	171	0
	Loop 11	D	172	0	0	Loop 11	D	172	0	Loop 11	N	172	0	Loop 11	D	172	0	α-Helix 5	R	172	0	α-Helix 5	G	172	0	Loop 11	D	172	0	Loop 11	E	172	0	Loop 11	D	172	0	Loop 11	D	172	0	Loop 11	D	172	0	α-Helix 5	Q	172	0
																		α-Helix 5	R	173	0	Loop 11	N	173	0					Loop 11	D	173	0													α-Helix 5	W	173	0
																		Loop 11	R	174	0																									α-Helix 5	R	174	0
																		Loop 11	D	175	0																									Loop 11	R	175	0
																																														Loop 11	N	176	0
[truncated: 16 more columns]

[truncated: 2 more sheets: 23-24 Interactions A3F, 25-26 Interactions A3G]
